# Supplementary material for: The chromosome-scale genome sequence of Triadica sebifera provides insight into fatty acids and anthocyanin biosynthesis
Source: Commun Biol. 2022 Aug 4;5:786. doi: 10.1038/s42003-022-03751-9 (PMC9352727; doi:10.1038/s42003-022-03751-9)
Supplement: Supplementary file 4 — Supplementary Data 1-13 [file 42003_2022_3751_MOESM4_ESM.xlsx]

## Sheet: Table1
Supplementary Data 1. Summary of sequence data used for genome assembly
Data Type	Bases (Gp)	Reads Number	Average length (bp)	N50 (bp)
Pair-end reads (DNA)	104.86	699178087	150	N/A
HiFi reads	42.81	2813332	15216.8	15569
HiC reads	127.09	847279850	150	N/A
RNA-Seq	121.54	810254412	150	N/A
Iso-Seq	46.72	41785626	1119	1908

## Sheet: Table2
Supplementary Data 2. Flow cytometry estimation of genome size
Sample	Flurecent (MFI)	Genome Size (Mb)
Poplar	148641	912
Chinese tallow tree plant 1	478293	2934
Chinese tallow tree plant 2	490792	3010

## Sheet: Table3
Supplementary Data 3. Information of monoploid, diploid and tetraploid assembly of Chinese tallow tree
Data types	Tetraploid	Diploid	Monoploid
Total number of sequences	8385	2403	897
Total length of sequences (bp)	2885500064	1404088694	786950343
Shortest sequence length (bp)	9627	11564	12575
Longest sequence length (bp)	16708926	31903602	40396491
N50 (bp)	1821081	8416229	29398129

## Sheet: Table4
Supplementary Data 4. Scaffolds information of the final monoploid genome of Chinese tallow tree
Scaffold	Length (bp)
Scaffold_01	46017955
Scaffold_02	44143000
Scaffold_03	40866960
Scaffold_04	40396491
Scaffold_05	40040204
Scaffold_06	35977684
Scaffold_07	34891000
Scaffold_08	34822158
Scaffold_09	34410098
Scaffold_10	34175558
Scaffold_11	33019985
Scaffold_12	32771500
Scaffold_13	31815040
Scaffold_14	31732970
Scaffold_15	30818432
Scaffold_16	30635530
Scaffold_17	29719000
Scaffold_18	28817584
Scaffold_19	28211806
Scaffold_20	27350000
Scaffold_21	26584504
Scaffold_22	12829109
Scaffold_23	8655702
Scaffold_24	564000

## Sheet: Table5
Supplementary Data 5. Summary of mapping rate for 18 RNA-Seq onto the monoploid genome of Chinese tallow tree
Sample ID	Mapping rate (%)	Sample information
guo1_1	0.9466	Fruit stage 1 replicate 1
guo1_2	0.9466	Fruit stage 1 replicate 2
guo1_3	0.9464	Fruit stage 1 replicate 3
guo2_1	0.9522	Fruit stage 2 replicate 1
guo2_2	0.9523	Fruit stage 2 replicate 2
guo2_3	0.9486	Fruit stage 2 replicate 3
guo3_1	0.9505	Fruit stage 3 replicate 1
guo3_2	0.9482	Fruit stage 3 replicate 2
guo3_3	0.9495	Fruit stage 3 replicate 3
guo4_1	0.952	Fruit stage 4 replicate 1
guo4_2	0.9506	Fruit stage 4 replicate 2
guo4_3	0.9512	Fruit stage 4 replicate 3
HY1	0.9281	Red leaves replicate 1
HY2	0.9245	Red leaves replicate 2
HY3	0.9255	Red leaves replicate 3
LY1	0.935	Green leaves replicate 1
LY2	0.9292	Green leaves replicate 2
LY3	0.9327	Green leaves replicate 3

## Sheet: Table6
Supplementary Data 6. Summary of genes annotated with Nr, TAIR, Swiss-Prot, KEGG, and InterPro databases
Databases	Numbers of annotated proteins
Nr	40123
TAIR	39132
Swiss-Prot	31294
KEGG	19698
InterPro	38968
Overlap	43536

## Sheet: Table7
Supplementary Data 7. Human readable descriptions of genes in the genome of Chinses tallow tree
Protein-Accession	Blast-Hit-Accession	Human-Readable-Description
evm.model.Scaffold_09.308.1.61f997af		Unknown protein
evm.model.Scaffold_08.1040	sp|Q9FWR5|GCA1_ARATH	Gamma carbonic anhydrase 1, mitochondrial
evm.model.Scaffold_11.1662.1.61fadbe0	tr|A0A061F875|A0A061F875_THECC	Acyl-CoA N-acyltransferase with RING/FYVE/PHD-type zinc finger protein, putative isoform 1
evm.model.Scaffold_15.243.1.61f997af	tr|A0A4U5QA26|A0A4U5QA26_POPAL	BTB/POZ domain-containing protein
evm.model.Scaffold_18.1177.2.61fadbdd	tr|A0A6A6K3N5|A0A6A6K3N5_HEVBR	TPX2 domain-containing protein
evm.model.Scaffold_08.1049	tr|A0A067KQX1|A0A067KQX1_JATCU	Mannan endo-1,4-beta-mannosidase
evm.model.Scaffold_08.1047	tr|A0A3N7F6U3|A0A3N7F6U3_POPTR	Ornithine carbamoyltransferase
evm.model.Scaffold_08.1048	sp|P51110|DFRA_VITVI	Dihydroflavonol 4-reductase
evm.model.Scaffold_01.1148.3.61f997ba	tr|A0A2C9VA90|A0A2C9VA90_MANES	PNP_UDP_1 domain-containing protein
evm.model.Scaffold_08.1045	tr|A0A2C9U876|A0A2C9U876_MANES	CASP-like protein
evm.model.Scaffold_08.1046	tr|A0A2C9VY05|A0A2C9VY05_MANES	J domain-containing protein
evm.model.Scaffold_08.1043	tr|A0A067L355|A0A067L355_JATCU	Proteasome subunit alpha type
evm.model.Scaffold_08.1044	tr|A0A5B6UHM6|A0A5B6UHM6_9ROSI	Glucokinase
evm.model.Scaffold_08.1041	sp|Q9FWR5|GCA1_ARATH	Gamma carbonic anhydrase 1, mitochondrial
evm.model.Scaffold_19.696.1.61f997b3.1.61fadbd7		Unknown protein
evm.model.Scaffold_08.1042	tr|B9R7X0|B9R7X0_RICCO	Adenosine kinase, putative
evm.model.Scaffold_08.1050	tr|A0A067KU75|A0A067KU75_JATCU	Glucose-1-phosphate adenylyltransferase
evm.model.Scaffold_08.1051		Unknown protein
evm.model.Scaffold_07.221.1.61f997ad	tr|A0A2C9V3T6|A0A2C9V3T6_MANES	LIM zinc-binding domain-containing protein
evm.model.Scaffold_21.71.2.61f997ad	tr|B9S1J1|B9S1J1_RICCO	Transmembrane protein 45a, putative
evm.model.Scaffold_20.1422.4.61f997ba	tr|A0A061ESJ6|A0A061ESJ6_THECC	Tudor/PWWP/MBT domain-containing protein, putative isoform 2
evm.model.Scaffold_08.1058	tr|A0A1S3CRM0|A0A1S3CRM0_CUCME	AP-4 complex subunit mu
evm.model.Scaffold_08.1059	tr|A0A5D2UYR2|A0A5D2UYR2_GOSMU	Mitogen-activated protein kinase
evm.model.Scaffold_08.1056	tr|A0A172CJC2|A0A172CJC2_POPTO	Cyclin family protein
evm.model.Scaffold_08.1057	tr|A0A4U5Q1L6|A0A4U5Q1L6_POPAL	Transferase family protein
evm.model.Scaffold_08.1054	tr|A0A7J0FB18|A0A7J0FB18_9ERIC	Sec14p-like phosphatidylinositol transfer family protein
evm.model.Scaffold_08.1055	tr|A0A067KQX7|A0A067KQX7_JATCU	BHLH domain-containing protein
evm.model.Scaffold_08.1052	tr|A0A4U5QMZ4|A0A4U5QMZ4_POPAL	Abscisic acid 8'-hydroxylase 1
evm.model.Scaffold_24.1.6.61f997ab	sp|Q8H1Q8|AT18B_ARATH	Autophagy-related protein 18b
evm.model.Scaffold_08.1053	tr|W6SNI2|W6SNI2_RICCO	Inositol-pentakisphosphate 2-kinase
evm.model.Scaffold_10.1308.3.61f997ba	tr|A0A4U5PXE0|A0A4U5PXE0_POPAL	Ethylene-overproduction protein 1-like
evm.model.Scaffold_02.1180.3.61f997b7	tr|A0A2C9WBR8|A0A2C9WBR8_MANES	6-phosphogluconate dehydrogenase, decarboxylating
evm.model.Scaffold_20.1073.1.61f997b8	tr|A0A6A6KLZ2|A0A6A6KLZ2_HEVBR	Lipid IV(A) 3-deoxy-D-manno-octulosonic acid transferase
evm.model.Scaffold_08.1029		Unknown protein
evm.model.Scaffold_08.1027	tr|B9R7V4|B9R7V4_RICCO	AMP-binding domain-containing protein
evm.model.Scaffold_08.1028	tr|A0A067L339|A0A067L339_JATCU	ZF-HD dimerization-type domain-containing protein
evm.model.Scaffold_08.1025	tr|A0A067KQU6|A0A067KQU6_JATCU	ENDO3c domain-containing protein
evm.model.Scaffold_08.1026		Unknown protein
evm.model.Scaffold_08.1023	tr|A0A6A6M8I4|A0A6A6M8I4_HEVBR	3-ketoacyl-CoA synthase
evm.model.Scaffold_08.1024	tr|A0A2R6PZT8|A0A2R6PZT8_ACTCC	Sugar transporter ERD6-like
evm.model.Scaffold_08.1021	tr|A0A6J1AEN1|A0A6J1AEN1_9ROSI	5'-nucleotidase domain-containing protein 4 isoform X1
evm.model.Scaffold_08.1022	tr|A0A2C9U001|A0A2C9U001_MANES	SANT domain-containing protein
evm.model.Scaffold_21.1004.2.61f997b7	tr|A0A061DVB1|A0A061DVB1_THECC	NHL domain-containing protein, putative
evm.model.Scaffold_08.1020	tr|A0A6A2YK10|A0A6A2YK10_HIBSY	HAD-superfamily hydrolase isoform 1
evm.model.Scaffold_14.11.1.61fadbcf	tr|A0A385JHT4|A0A385JHT4_POPTO	Endochitinase A-like
evm.model.Scaffold_06.592.1.61f997b2	tr|B9SZZ4|B9SZZ4_RICCO	S-acyltransferase
evm.model.Scaffold_16.601.1.61f997b4	tr|Q9S9L9|Q9S9L9_ARATH	Serinc-domain containing serine and sphingolipid biosynthesis protein
evm.model.Scaffold_08.1038	tr|A0A4U5Q0A4|A0A4U5Q0A4_POPAL	Protein RER1
evm.model.Scaffold_08.1039	sp|Q9FWR5|GCA1_ARATH	Gamma carbonic anhydrase 1, mitochondrial
evm.model.Scaffold_08.1036	tr|B9R7W5|B9R7W5_RICCO	Isoflavone reductase, putative
evm.model.Scaffold_08.30.1.61f997ab	tr|B9RRI4|B9RRI4_RICCO	Mitochondrial carrier protein, putative
evm.model.Scaffold_08.1037	tr|A0A6A3CIJ6|A0A6A3CIJ6_HIBSY	Endoplasmatic reticulum retrieval protein 1B isoform 1
evm.model.Scaffold_08.1034	tr|B9R7W3|B9R7W3_RICCO	Tubby-like F-box protein
evm.model.Scaffold_07.638.3.61f997b2	tr|A0A6P5TQB8|A0A6P5TQB8_PRUAV	chlorophyll(Ide) b reductase NOL, chloroplastic
evm.model.Scaffold_08.1035	tr|A0A061FCM9|A0A061FCM9_THECC	DNA polymerase epsilon catalytic subunit A, putative
evm.model.Scaffold_08.1032	sp|Q9LEV3|CBSX3_ARATH	CBS domain-containing protein CBSX3, mitochondrial
evm.model.Scaffold_08.1033	tr|A0A6P6AHM9|A0A6P6AHM9_DURZI	muscle M-line assembly protein unc-89-like
evm.model.Scaffold_08.1030	tr|A0A2C9VY15|A0A2C9VY15_MANES	SANT domain-containing protein
evm.model.Scaffold_08.1031	tr|A0A5N5MR66|A0A5N5MR66_9ROSI	PPR_long domain-containing protein
evm.model.Scaffold_08.1083	tr|B9R826|B9R826_RICCO	Cysteine protease, putative
evm.model.Scaffold_08.1084	tr|A0A6A6NHK9|A0A6A6NHK9_HEVBR	V-type proton ATPase subunit a
evm.model.Scaffold_08.1081	tr|B9R825|B9R825_RICCO	Transcription initiation factor IIF subunit beta
evm.model.Scaffold_08.1082	tr|A0A0D3E2B3|A0A0D3E2B3_BRAOL	Histone H3
evm.model.Scaffold_08.1080	tr|E6NU65|E6NU65_JATCU	WAT1-related protein
evm.model.Scaffold_20.613.1.61f997b3.1.61fadbd7	tr|B9SDP5|B9SDP5_RICCO	Amino acid transporter, putative
evm.model.Scaffold_15.1150.2.61f997b8	tr|A0A2C9VR21|A0A2C9VR21_MANES	Protein kinase domain-containing protein
evm.model.Scaffold_13.1297.1.61f997b8	tr|A0A2K3MUH8|A0A2K3MUH8_TRIPR	UPF0533 protein C5orf44
evm.model.Scaffold_04.359.1.61fadbd5	tr|A0A445GD28|A0A445GD28_GLYSO	Exocyst complex component SEC10a isoform B
evm.model.Scaffold_19.1071.10.61f997b7	tr|A0A251L5N9|A0A251L5N9_MANES	PIG-H domain-containing protein
evm.model.Scaffold_08.1089	tr|A0A4U5QIU1|A0A4U5QIU1_POPAL	B-box zinc finger protein 21-like
evm.model.Scaffold_08.1087	tr|A0A6A6NHL6|A0A6A6NHL6_HEVBR	FHA domain-containing protein
evm.model.Scaffold_08.1088		Unknown protein
evm.model.Scaffold_02.1373.8.61f997b9	tr|A0A2I4EBI0|A0A2I4EBI0_JUGRE	SUPPRESSOR OF ABI3-5 isoform X1
evm.model.Scaffold_08.1085	tr|A0A4U5QHJ5|A0A4U5QHJ5_POPAL	Protein SHI RELATED SEQUENCE 5-like
evm.model.Scaffold_08.1086	tr|A0A023JB36|A0A023JB36_9ROSI	MADS-box transcription factor
evm.model.Scaffold_08.1094	tr|A0A6A6NHR7|A0A6A6NHR7_HEVBR	Kinesin-like protein
evm.model.Scaffold_08.1095	tr|A0A2C9U197|A0A2C9U197_MANES	AB hydrolase-1 domain-containing protein
evm.model.Scaffold_08.1092	tr|A0A4U5Q415|A0A4U5Q415_POPAL	Protein LTV1-like
evm.model.Scaffold_08.1093	tr|A0A061FDC1|A0A061FDC1_THECC	Calcium-binding tetratricopeptide family protein
evm.model.Scaffold_08.1090	tr|A0A7J7D3I7|A0A7J7D3I7_TRIWF	Transmembrane and coiled-coil domain-containing protein 4-like
evm.model.Scaffold_19.120.1.61f997ac	tr|A0A067KJU8|A0A067KJU8_JATCU	Syntaxin-6_N domain-containing protein
evm.model.Scaffold_08.1091	tr|A0A6J1GNK1|A0A6J1GNK1_CUCMO	zinc finger protein GIS2-like
evm.model.Scaffold_01.1240.1.61f997ba	tr|A0A1U7ZIY9|A0A1U7ZIY9_NELNU	transcription elongation factor TFIIS
evm.model.Scaffold_08.1098		Unknown protein
evm.model.Scaffold_08.1099	tr|A0A2P5YX21|A0A2P5YX21_GOSBA	CCHC-type domain-containing protein
evm.model.Scaffold_08.1096	tr|A0A067LHB2|A0A067LHB2_JATCU	V-type proton ATPase proteolipid subunit
evm.model.Scaffold_06.578.2.61f997b2	tr|D1LXI9|D1LXI9_9ROSI	Myb family transcription factor
evm.model.Scaffold_08.1097	tr|A0A2C9VYX4|A0A2C9VYX4_MANES	SWIRM domain-containing protein
evm.model.Scaffold_08.1061	tr|B9R7Z3|B9R7Z3_RICCO	Protein TIC 20
evm.model.Scaffold_08.1062	tr|B9R7Z4|B9R7Z4_RICCO	Ubiquitin-protein ligase, putative
evm.model.Scaffold_08.1060	tr|A0A6M2F3T9|A0A6M2F3T9_9ROSI	BZIP domain-containing protein
evm.model.Scaffold_05.697.1.61f997b2	tr|A0A2C9VIU5|A0A2C9VIU5_MANES	Magnesium transporter
evm.model.Scaffold_18.954.1.61f997b7	tr|A0A2C9UC65|A0A2C9UC65_MANES	BHLH domain-containing protein
evm.model.Scaffold_15.706.1.61f997b4	tr|B9RB14|B9RB14_RICCO	Boron transporter, putative
evm.model.Scaffold_18.985.2.61f997b7.1.61fadbdb	sp|F4JU70|COAC2_ARATH	Mitochondrial carrier protein CoAc2
evm.model.Scaffold_20.338.2.61f997b0	tr|A0A6A6LYA9|A0A6A6LYA9_HEVBR	TPX2 domain-containing protein
evm.model.Scaffold_08.1069	tr|A0A067KQR4|A0A067KQR4_JATCU	Homeobox domain-containing protein
evm.model.Scaffold_15.815.1.61f997b5.4.61fadbd9	tr|A0A067K4B7|A0A067K4B7_JATCU	ULP_PROTEASE domain-containing protein
evm.model.Scaffold_08.1067	tr|A0A2C9VWI6|A0A2C9VWI6_MANES	Hflx-type G domain-containing protein
evm.model.Scaffold_08.1068	tr|A0A067L243|A0A067L243_JATCU	Homeobox domain-containing protein
evm.model.Scaffold_08.1065	tr|A0A2C9VWI1|A0A2C9VWI1_MANES	Glycos_transf_1 domain-containing protein
evm.model.Scaffold_19.106.2.61f997ac	tr|A0A6P4AJB0|A0A6P4AJB0_ZIZJJ	macrophage migration inhibitory factor homolog
evm.model.Scaffold_08.1066	tr|A0A6A6NHK0|A0A6A6NHK0_HEVBR	Peroxidase
evm.model.Scaffold_08.1063	tr|A0A067L238|A0A067L238_JATCU	Epimerase domain-containing protein
evm.model.Scaffold_08.1064	tr|A0A4V6A914|A0A4V6A914_POPAL	26S proteasome AAA-ATPase subunit family protein
evm.model.Scaffold_08.1072	sp|F4HQX1|JAL3_ARATH	Jacalin-related lectin 3
evm.model.Scaffold_08.1073		Unknown protein
evm.model.Scaffold_08.1070	tr|A0A1R3IY79|A0A1R3IY79_COCAP	Ubiquitin-conjugating enzyme, E2
evm.model.Scaffold_08.1071	tr|A0A067L395|A0A067L395_JATCU	Cytokinin dehydrogenase
evm.model.Scaffold_22.200.1.61f997ac.2.61fadbd0	tr|A0A6A6LZZ1|A0A6A6LZZ1_HEVBR	Amine oxidase
evm.model.Scaffold_01.1332.5.61f997bb	sp|Q7X6P3|RUS1_ARATH	Protein root UVB sensitive 1, chloroplastic
evm.model.Scaffold_08.1078	tr|A0A2C9U1B8|A0A2C9U1B8_MANES	AP2/ERF domain-containing protein
evm.model.Scaffold_07.528.3.61f997b1	tr|A0A4U5R1D5|A0A4U5R1D5_POPAL	Glycine-rich RNA-binding family protein
evm.model.Scaffold_08.1079	tr|E6NU65|E6NU65_JATCU	WAT1-related protein
evm.model.Scaffold_08.1076	tr|A0A2I4ENU5|A0A2I4ENU5_JUGRE	lon protease 2-like
evm.model.Scaffold_08.1077	tr|A0A1U8N2A1|A0A1U8N2A1_GOSHI	glucose-induced degradation protein 8 homolog
evm.model.Scaffold_08.1074	tr|B9R812|B9R812_RICCO	Beta-galactosidase
evm.model.Scaffold_08.1075	tr|A0A1R3HY86|A0A1R3HY86_9ROSI	Thioredoxin
evm.model.Scaffold_12.1173	tr|A0A2P5AI10|A0A2P5AI10_TREOI	Heavy metal-associated domain containing protein
evm.model.Scaffold_01.100	tr|A0A061GTC5|A0A061GTC5_THECC	Alpha/beta-Hydrolases superfamily protein
evm.model.Scaffold_12.1172	tr|A0A2R6PM95|A0A2R6PM95_ACTCC	Heavy metal-associated isoprenylated plant protein
evm.model.Scaffold_01.101	tr|Q9FJI3|Q9FJI3_ARATH	Emb|CAB72481.1
evm.model.Scaffold_12.1171	tr|A0A1U8N4F4|A0A1U8N4F4_GOSHI	low-temperature-induced 65 kDa protein-like
evm.model.Scaffold_12.1170	tr|A0A6P5TIT2|A0A6P5TIT2_PRUAV	protein SHORTAGE IN CHIASMATA 1
evm.model.Scaffold_01.108	sp|Q9ZUY1|PP173_ARATH	Pentatricopeptide repeat-containing protein At2g27800, mitochondrial
evm.model.Scaffold_01.109	tr|A0A2C9VZ08|A0A2C9VZ08_MANES	Proteasome subunit beta
evm.model.Scaffold_12.1179	sp|P28551|TBB3_SOYBN	Tubulin beta chain
evm.model.Scaffold_01.106	tr|A0A2N9F7J7|A0A2N9F7J7_FAGSY	NADH:ubiquinone reductase (non-electrogenic)
evm.model.Scaffold_12.1178	tr|B9R9B0|B9R9B0_RICCO	Actin depolymerizing factor, putative
evm.model.Scaffold_01.107	tr|A0A5N5FU93|A0A5N5FU93_9ROSA	Protein disulfide isomerase-like 5-1
evm.model.Scaffold_12.1177	tr|A0A2R6PMA8|A0A2R6PMA8_ACTCC	LRR receptor-like serine/threonine-protein kinase
evm.model.Scaffold_01.104	tr|A0A067L6P8|A0A067L6P8_JATCU	Adenylate kinase isoenzyme 6 homolog
evm.model.Scaffold_12.1176	tr|A0A6A6MUJ9|A0A6A6MUJ9_HEVBR	CAP10 domain-containing protein
evm.model.Scaffold_01.105	tr|A0A6P5TTP2|A0A6P5TTP2_PRUAV	exonuclease V, chloroplastic
evm.model.Scaffold_18.844.1.61f997b6	tr|A0A2C9W703|A0A2C9W703_MANES	Sucrose synthase
evm.model.Scaffold_12.1175		Unknown protein
evm.model.Scaffold_01.102	tr|A0A2C9V2U5|A0A2C9V2U5_MANES	tRNA_lig_CPD domain-containing protein
evm.model.Scaffold_12.1174	tr|A0A2C9VQZ2|A0A2C9VQZ2_MANES	CAP10 domain-containing protein
evm.model.Scaffold_01.103	tr|A0A2C9V2E2|A0A2C9V2E2_MANES	MaoC-like domain-containing protein
evm.model.Scaffold_05.1212.1.61fadbdb	tr|A0A151RBW1|A0A151RBW1_CAJCA	Zinc finger protein ZPR1
evm.model.Scaffold_07.693.2.61f997b3	tr|B9S3R8|B9S3R8_RICCO	Beta-glucosidase, putative
evm.model.Scaffold_03.633.1.61f997b0	tr|A0A5N6QKV7|A0A5N6QKV7_9ROSI	CAAD domain-containing protein
evm.model.Scaffold_14.678.1.61f997b1	tr|A0A061EI47|A0A061EI47_THECC	Bifunctional dihydroflavonol 4-reductase/flavanone 4-reductase isoform 1
evm.model.Scaffold_04.179.4.61f997af	tr|A0A2C9VTN7|A0A2C9VTN7_MANES	WD_REPEATS_REGION domain-containing protein
evm.model.Scaffold_03.280.1.61f997ad	tr|W9RZ29|W9RZ29_9ROSA	Two-component response regulator-like protein
evm.model.Scaffold_12.1162	tr|A0A067JHN8|A0A067JHN8_JATCU	DNA mismatch repair protein
evm.model.Scaffold_12.1161	tr|A0A4S4DJD9|A0A4S4DJD9_CAMSI	Branchpoint-bridging protein
evm.model.Scaffold_12.1160	tr|A0A6A6N4I7|A0A6A6N4I7_HEVBR	MBD domain-containing protein
evm.model.Scaffold_12.1169	tr|A0A2C9VSC2|A0A2C9VSC2_MANES	Cytochrome b561 domain-containing protein
evm.model.Scaffold_12.1168	sp|P93788|REMO_SOLTU	Remorin
evm.model.Scaffold_12.1167	tr|B9R9C2|B9R9C2_RICCO	R2r3-myb transcription factor, putative
evm.model.Scaffold_21.1334.2.61f997ba	tr|A0A371I9Y9|A0A371I9Y9_MUCPR	F-box/kelch-repeat protein
evm.model.Scaffold_12.1166	tr|B9I498|B9I498_POPTR	Longin domain-containing protein
evm.model.Scaffold_12.1165	tr|A0A4D6UZA5|A0A4D6UZA5_9ROSI	MYB transcription factor 4
evm.model.Scaffold_12.1164		Unknown protein
evm.model.Scaffold_12.1163	tr|A0A2C9VR16|A0A2C9VR16_MANES	WD_REPEATS_REGION domain-containing protein
evm.model.Scaffold_05.221.3.61f997ad	tr|A0A2R6RTH9|A0A2R6RTH9_ACTCC	Pentatricopeptide repeat-containing protein
evm.model.Scaffold_19.1180.1.61f997b8	tr|B9SPP6|B9SPP6_RICCO	Elongation factor 1-alpha, putative
evm.model.Scaffold_11.825.4.61f997b7	tr|A0A1R3HVT3|A0A1R3HVT3_COCAP	Zinc finger, B-box
evm.model.Scaffold_12.1151	tr|M5X2X1|M5X2X1_PRUPE	PORR domain-containing protein
evm.model.Scaffold_12.1150	tr|B9R9E7|B9R9E7_RICCO	Homeobox protein, putative
evm.model.Scaffold_21.439.3.61f997b1	tr|A0A067LG95|A0A067LG95_JATCU	HAUS6_N domain-containing protein
evm.model.Scaffold_06.1453.2.61f997bb	tr|A0A061EBA9|A0A061EBA9_THECC	Auxin-responsive GH3 family protein
evm.model.Scaffold_12.1159	tr|A0A4U5QFI9|A0A4U5QFI9_POPAL	Protein phosphatase inhibitor 2-like isoform X2
evm.model.Scaffold_12.1158	tr|B9R9D8|B9R9D8_RICCO	3-hexulose-6-phosphate isomerase, putative
evm.model.Scaffold_12.1157	tr|A0A2R6RQT2|A0A2R6RQT2_ACTCC	Protein Rev like
evm.model.Scaffold_12.1156	tr|A0A7J7DAS4|A0A7J7DAS4_TRIWF	Transmembrane protein
evm.model.Scaffold_02.1300	tr|A0A1Q3D4T7|A0A1Q3D4T7_CEPFO	Zf-met domain-containing protein
evm.model.Scaffold_12.1155	tr|A0A6J0ZR16|A0A6J0ZR16_9ROSI	heat stress transcription factor B-2a
evm.model.Scaffold_02.1301	tr|A0A6A6KEP1|A0A6A6KEP1_HEVBR	RING-type domain-containing protein
evm.model.Scaffold_12.1154	tr|B9R9E2|B9R9E2_RICCO	Leucine-rich repeat receptor protein kinase exs, putative
evm.model.Scaffold_19.780.1.61f997b4	AT5G20670.1	Protein of unknown function (DUF1677)
evm.model.Scaffold_02.1302		Unknown protein
evm.model.Scaffold_12.1153	tr|A0A6P5YBZ2|A0A6P5YBZ2_DURZI	CEN-like protein 1
evm.model.Scaffold_02.1303	tr|B9SPY3|B9SPY3_RICCO	Serine-threonine protein kinase, putative
evm.model.Scaffold_12.1152	tr|A0A6J1APW7|A0A6J1APW7_9ROSI	E3 ubiquitin-protein ligase XBAT33
evm.model.Scaffold_12.1149	tr|A0A1R3JSP4|A0A1R3JSP4_9ROSI	RHOMBOID-like protein
evm.model.Scaffold_05.103.1.61f997ac.1.61fadbcf	tr|B9SUA8|B9SUA8_RICCO	Tyrosine-specific transport protein, putative
evm.model.Scaffold_12.1140	tr|A0A4V6A9I4|A0A4V6A9I4_POPAL	Two-component response regulator ARR13 family protein
evm.model.Scaffold_18.1038.1.61f997b8	tr|A0A067KC63|A0A067KC63_JATCU	Phosphotransferase
evm.model.Scaffold_12.1148		Unknown protein
evm.model.Scaffold_12.1147	tr|B9R9F4|B9R9F4_RICCO	Methyltransferase
evm.model.Scaffold_12.1146	tr|A0A6J1E614|A0A6J1E614_CUCMO	DNA-directed RNA polymerases II, IV and V subunit 6A-like
evm.model.Scaffold_02.1310	tr|A0A6L2MKS8|A0A6L2MKS8_TANCI	Zinc finger BED domain-containing protein RICESLEEPER 2-like
evm.model.Scaffold_12.1145	sp|Q9LEX0|P2A13_ARATH	F-box protein PP2-A13
evm.model.Scaffold_02.1311	tr|A0A2C9VDL7|A0A2C9VDL7_MANES	Isocitrate dehydrogenase [NAD] subunit, mitochondrial
evm.model.Scaffold_12.1144	tr|A0A2R6RWD1|A0A2R6RWD1_ACTCC	F-box protein
evm.model.Scaffold_02.1312	tr|A0A2P5DVY8|A0A2P5DVY8_PARAD	Mediator of RNA polymerase II transcription subunit
evm.model.Scaffold_12.1143	tr|B9R9G2|B9R9G2_RICCO	Transcriptional corepressor SEUSS, putative
evm.model.Scaffold_02.1313	tr|A0A2P5CBY6|A0A2P5CBY6_TREOI	Mediator of RNA polymerase II transcription subunit
evm.model.Scaffold_12.1142	tr|A0A4U5Q328|A0A4U5Q328_POPAL	BAG family molecular chaperone regulator 1-like
evm.model.Scaffold_02.1314	tr|A0A2P5DVZ0|A0A2P5DVZ0_PARAD	Mediator of RNA polymerase II transcription subunit
evm.model.Scaffold_12.1141	tr|B9R9G6|B9R9G6_RICCO	Protein DETOXIFICATION
evm.model.Scaffold_20.90.3.61f997ad	tr|B9SUV2|B9SUV2_RICCO	SANTA domain-containing protein
evm.model.Scaffold_02.1304	tr|B9SPY2|B9SPY2_RICCO	Gamma-interferon-inducible lysosomal thiol reductase, putative
evm.model.Scaffold_02.1305	tr|B9SPY2|B9SPY2_RICCO	Gamma-interferon-inducible lysosomal thiol reductase, putative
evm.model.Scaffold_02.1306		Unknown protein
evm.model.Scaffold_01.1524.1.61f997bb	tr|A0A1R3JQI8|A0A1R3JQI8_9ROSI	Protein kinase domain-containing protein
evm.model.Scaffold_02.1307	tr|A0A2P2LWB0|A0A2P2LWB0_RHIMU	Protein-lysine N-methyltransferase
evm.model.Scaffold_16.963.2.61f997b8	tr|A0A6P6A6G0|A0A6P6A6G0_DURZI	protein NRT1/ PTR FAMILY 5.2-like
evm.model.Scaffold_02.1308	tr|A0A2P5CBR3|A0A2P5CBR3_TREOI	Zinc finger, RING-CH-type
evm.model.Scaffold_09.712.3.61f997b4	tr|A0A2P5G0F7|A0A2P5G0F7_TREOI	MYB transcription factor
evm.model.Scaffold_02.1309	tr|A0A2I4EB12|A0A2I4EB12_JUGRE	protein PIN-LIKES 2-like
evm.model.Scaffold_12.1139	tr|A0A2P2K2M9|A0A2P2K2M9_RHIMU	TraB domain-containing protein isoform X1
evm.model.Scaffold_12.1138	tr|A0A1L6CB44|A0A1L6CB44_VERFO	AP2/ERF domain-containing transcription factor
evm.model.Scaffold_01.144	tr|A0A6A6K8Z0|A0A6A6K8Z0_HEVBR	Auxin response factor
evm.model.Scaffold_01.145	tr|B9SCK6|B9SCK6_RICCO	Monovalent cation:proton antiporter, putative
evm.model.Scaffold_01.142	tr|A0A1R3FV05|A0A1R3FV05_COCAP	Cation/H+ exchanger
evm.model.Scaffold_01.143	tr|A0A1R3KE54|A0A1R3KE54_9ROSI	Cation/H+ exchanger
evm.model.Scaffold_01.140		Unknown protein
evm.model.Scaffold_01.141	tr|A0A6J1ATZ6|A0A6J1ATZ6_9ROSI	actin-related protein 9
evm.model.Scaffold_09.244.1.61f997af	tr|A0A2P5DR58|A0A2P5DR58_PARAD	Hydroxyproline O-arabinosyltransferase
evm.model.Scaffold_12.1137	tr|B9R9H2|B9R9H2_RICCO	Dehydration-responsive element-binding protein 1A, putative
evm.model.Scaffold_12.1136	tr|A0A2C9VQX1|A0A2C9VQX1_MANES	Post-GPI attachment to proteins factor 3
evm.model.Scaffold_02.1320	tr|A0A2C9WKC4|A0A2C9WKC4_MANES	Riboflavin kinase
evm.model.Scaffold_12.1135	tr|A0A6J1BCQ1|A0A6J1BCQ1_9ROSI	ABC transporter B family member 28
evm.model.Scaffold_02.1321	tr|A0A0B0PBE6|A0A0B0PBE6_GOSAR	Protein arginine N-methyltransferase 7
evm.model.Scaffold_12.1134	tr|B9R9H6|B9R9H6_RICCO	Calcium-dependent protein kinase, putative
evm.model.Scaffold_02.1322	tr|A0A4V6A8Z9|A0A4V6A8Z9_POPAL	Glycerol-3-phosphate acyltransferase 1
evm.model.Scaffold_12.1133	tr|A0A2I4DTD2|A0A2I4DTD2_JUGRE	ycf20-like protein
evm.model.Scaffold_01.148	tr|A0A6A1WVQ2|A0A6A1WVQ2_9ROSI	RING finger and CHY zinc finger domain-containing protein 1
evm.model.Scaffold_02.1323	tr|A0A6N2LWJ1|A0A6N2LWJ1_SALVM	CCHC-type domain-containing protein
evm.model.Scaffold_12.1132	sp|Q9FNZ2|C3H48_ARATH	Zinc finger CCCH domain-containing protein 48
evm.model.Scaffold_01.149	sp|Q9ZVX5|PP156_ARATH	Pentatricopeptide repeat-containing protein At2g16880
evm.model.Scaffold_02.1324		Unknown protein
evm.model.Scaffold_12.1131	tr|B9I4E5|B9I4E5_POPTR	PKS_ER domain-containing protein
evm.model.Scaffold_01.146	tr|A0A6A1UI18|A0A6A1UI18_9ROSI	Aquaporin TIP1-1
evm.model.Scaffold_02.1325	tr|B9GT34|B9GT34_POPTR	X8 domain-containing protein
evm.model.Scaffold_12.1130	tr|A0A4U5Q311|A0A4U5Q311_POPAL	L-idonate 5-dehydrogenase-like
evm.model.Scaffold_01.147	tr|A0A2C9V1N9|A0A2C9V1N9_MANES	BHLH domain-containing protein
evm.model.Scaffold_02.1315		Unknown protein
evm.model.Scaffold_02.1316		Unknown protein
evm.model.Scaffold_02.1317	tr|A0A2C9WBQ7|A0A2C9WBQ7_MANES	EAF domain-containing protein
evm.model.Scaffold_14.78.3.61f997ac	tr|A0A2C9W9U0|A0A2C9W9U0_MANES	Calcineurin B-like protein
evm.model.Scaffold_02.1318	tr|A0A067JRQ3|A0A067JRQ3_JATCU	ATP-dependent Clp protease proteolytic subunit
evm.model.Scaffold_02.1319	tr|B9T323|B9T323_RICCO	RING-type E3 ubiquitin transferase
evm.model.Scaffold_12.1129	sp|O23337|PP311_ARATH	Pentatricopeptide repeat-containing protein At4g14820
evm.model.Scaffold_12.1128	tr|A0A6A6MF07|A0A6A6MF07_HEVBR	LysM domain-containing protein
evm.model.Scaffold_12.1127	tr|B9R9I5|B9R9I5_RICCO	Glucose-methanol-choline (Gmc) oxidoreductase, putative
evm.model.Scaffold_11.1803.3.61f997bc	tr|A0A6J1EVY0|A0A6J1EVY0_CUCMO	mitochondrial dicarboxylate/tricarboxylate transporter DTC-like
evm.model.Scaffold_07.76.1.61f997ac	tr|A0A2C9V255|A0A2C9V255_MANES	Cofac_haem_bdg domain-containing protein
evm.model.Scaffold_14.898.1.61f997b4	tr|A0A2C9WEJ5|A0A2C9WEJ5_MANES	Phosphoenolpyruvate carboxylase
evm.model.Scaffold_12.1130.2.61f997b8.1.61fadbdd	tr|A0A2C9VT60|A0A2C9VT60_MANES	PKS_ER domain-containing protein
evm.model.Scaffold_01.133		Unknown protein
evm.model.Scaffold_01.134	tr|A0A2C9V1E1|A0A2C9V1E1_MANES	PHD-type domain-containing protein
evm.model.Scaffold_01.131	tr|A0A067LH80|A0A067LH80_JATCU	LEA_2 domain-containing protein
evm.model.Scaffold_01.132	tr|A0A5B6WHA4|A0A5B6WHA4_9ROSI	Reverse transcriptase
evm.model.Scaffold_10.1253.2.61f997b9	tr|A0A6P3ZAQ1|A0A6P3ZAQ1_ZIZJJ	eukaryotic translation initiation factor 2 subunit beta
evm.model.Scaffold_01.130	tr|A0A067LH80|A0A067LH80_JATCU	LEA_2 domain-containing protein
evm.model.Scaffold_12.1126		Unknown protein
evm.model.Scaffold_02.1330	tr|A0A6J0ZJ09|A0A6J0ZJ09_9ROSI	peroxisomal and mitochondrial division factor 2
evm.model.Scaffold_12.1125	tr|A0A6A6MUS7|A0A6A6MUS7_HEVBR	Aminotran_5 domain-containing protein
evm.model.Scaffold_02.1331		Unknown protein
evm.model.Scaffold_12.1124	sp|O23337|PP311_ARATH	Pentatricopeptide repeat-containing protein At4g14820
evm.model.Scaffold_01.139	tr|A0A166U834|A0A166U834_HEVBR	Superoxide dismutase [Cu-Zn]
evm.model.Scaffold_02.1332	tr|B9T253|B9T253_RICCO	Aldose 1-epimerase, putative
evm.model.Scaffold_12.1123	tr|A0A2C9VQR1|A0A2C9VQR1_MANES	TCP domain-containing protein
evm.model.Scaffold_01.999.1.61f997b8	tr|A0A067L6I9|A0A067L6I9_JATCU	Importin N-terminal domain-containing protein
evm.model.Scaffold_02.1333	tr|A0A4Y5QZW5|A0A4Y5QZW5_SALBB	Glutathione transferase
evm.model.Scaffold_12.1122	tr|A0A2C9VQX0|A0A2C9VQX0_MANES	Peroxidase
evm.model.Scaffold_01.137	tr|B9SCL3|B9SCL3_RICCO	C2H2-type domain-containing protein
evm.model.Scaffold_02.1334	tr|A0A498J3X7|A0A498J3X7_MALDO	Lactamase_B domain-containing protein
evm.model.Scaffold_12.1121	tr|A0A067JQR5|A0A067JQR5_JATCU	Fe2OG dioxygenase domain-containing protein
evm.model.Scaffold_01.138	sp|Q681X4|ZAT5_ARATH	Zinc finger protein ZAT5
evm.model.Scaffold_02.1335		Unknown protein
evm.model.Scaffold_12.1120	tr|A0A2C9VQ51|A0A2C9VQ51_MANES	EF1_GNE domain-containing protein
evm.model.Scaffold_01.135	tr|A0A6P5ZU15|A0A6P5ZU15_DURZI	pheophorbide a oxygenase, chloroplastic-like
evm.model.Scaffold_02.1336	tr|A0A2C9WEV7|A0A2C9WEV7_MANES	GlcNAc kinase
evm.model.Scaffold_01.136	tr|A0A2P5AMF2|A0A2P5AMF2_TREOI	Histone H2B
evm.model.Scaffold_02.1326	tr|B9T1G2|B9T1G2_RICCO	Ribose-phosphate pyrophosphokinase, putative
evm.model.Scaffold_12.1472.1.61f997bb	tr|A0A067JM29|A0A067JM29_JATCU	PUM-HD domain-containing protein
evm.model.Scaffold_02.1327	tr|A0A5B6V5U0|A0A5B6V5U0_9ROSI	Protein MEI2-like 2
evm.model.Scaffold_02.1328	tr|A0A2C9VPU6|A0A2C9VPU6_MANES	Ribosomal_L12 domain-containing protein
evm.model.Scaffold_02.1329	tr|B9SRC8|B9SRC8_RICCO	Mitogen-activated protein kinase
evm.model.Scaffold_12.1119	tr|B9R9J1|B9R9J1_RICCO	Mads box protein, putative
evm.model.Scaffold_20.1137.1.61f997b8	tr|B9RZN7|B9RZN7_RICCO	WD-repeat protein, putative
evm.model.Scaffold_15.68.1.61f997ad	tr|A0A097P9Q3|A0A097P9Q3_HEVBR	ABC transporter family protein
evm.model.Scaffold_12.1118	tr|A0A1Q3B1J8|A0A1Q3B1J8_CEPFO	DUF4378 domain-containing protein/VARLMGL domain-containing protein
evm.model.Scaffold_12.880.1.61f997b6	sp|F4JRR5|TTL_ARATH	TITAN-like protein
evm.model.Scaffold_12.1117	tr|A0A067JS32|A0A067JS32_JATCU	RAB6-interacting golgin
evm.model.Scaffold_12.1116		Unknown protein
evm.model.Scaffold_01.122	tr|B9S4H1|B9S4H1_RICCO	Transcription elongation factor s-II, putative
evm.model.Scaffold_01.123	tr|B9SCK1|B9SCK1_RICCO	HMA domain-containing protein
evm.model.Scaffold_21.1422.1.61f997bb.1.61fadbdf	tr|A0A314YWX0|A0A314YWX0_PRUYE	Chromatin assembly factor 1 subunit FAS1
evm.model.Scaffold_22.380.3.61f997ae	AT3G24740.2	Protein of unknown function (DUF1644)
evm.model.Scaffold_01.120	tr|A0A6P5Z5K3|A0A6P5Z5K3_DURZI	LOW QUALITY PROTEIN: putative disease resistance RPP13-like protein 1
evm.model.Scaffold_01.121	tr|B9SCM9|B9SCM9_RICCO	Vacuolar protein sorting-associated protein 41 homolog
evm.model.Scaffold_17.491.3.61f997b1	tr|B9SYF0|B9SYF0_RICCO	Lipase_3 domain-containing protein
evm.model.Scaffold_01.5.2.61f997ad.2.61fadbd0	sp|P53681|CRK_DAUCA	CDPK-related protein kinase
evm.model.Scaffold_02.1340	tr|A0A2C9WEI5|A0A2C9WEI5_MANES	Amino_oxidase domain-containing protein
evm.model.Scaffold_12.1115	tr|A0A6A6MY82|A0A6A6MY82_HEVBR	PfkB domain-containing protein
evm.model.Scaffold_02.1341	sp|P16059|PSBP_PEA	Oxygen-evolving enhancer protein 2, chloroplastic
evm.model.Scaffold_12.1114	tr|A0A2C9VS79|A0A2C9VS79_MANES	Phosphoglucomutase (alpha-D-glucose-1,6-bisphosphate-dependent)
evm.model.Scaffold_02.1342	tr|A0A6J5UEX4|A0A6J5UEX4_PRUAR	Aldo_ket_red domain-containing protein
evm.model.Scaffold_12.1113	tr|B9R9J8|B9R9J8_RICCO	Gibberellin 20-oxidase, putative
evm.model.Scaffold_01.128	tr|A0A067L9N2|A0A067L9N2_JATCU	RING-type domain-containing protein
evm.model.Scaffold_02.1343	tr|B9S2Z9|B9S2Z9_RICCO	PH domain-containing protein
evm.model.Scaffold_12.1112	tr|A0A067KYB7|A0A067KYB7_JATCU	Abhydrolase_3 domain-containing protein
evm.model.Scaffold_01.129	tr|A0A6A6N8L9|A0A6A6N8L9_HEVBR	RING-type domain-containing protein
evm.model.Scaffold_02.1344		Unknown protein
evm.model.Scaffold_12.1111	tr|A0A2C9VT50|A0A2C9VT50_MANES	Abhydrolase_3 domain-containing protein
evm.model.Scaffold_05.1146.1.61f997b6	tr|A0A2R6RA94|A0A2R6RA94_ACTCC	Ras-related protein
evm.model.Scaffold_01.126	tr|A0A2C9VYK2|A0A2C9VYK2_MANES	Carboxypeptidase
evm.model.Scaffold_02.1345	tr|A0A385JHH2|A0A385JHH2_POPTO	Double-stranded-RNA-binding protein 4
evm.model.Scaffold_12.1110	tr|A0A5N5F392|A0A5N5F392_9ROSA	Carboxylesterase 1
evm.model.Scaffold_01.127	tr|A0A6A6NAY4|A0A6A6NAY4_HEVBR	Histone domain-containing protein
evm.model.Scaffold_02.1346	tr|A0A0B0MPY2|A0A0B0MPY2_GOSAR	50S ribosomal L1
evm.model.Scaffold_01.124	tr|B9SCK1|B9SCK1_RICCO	HMA domain-containing protein
evm.model.Scaffold_02.1347	tr|A0A2C9WKB5|A0A2C9WKB5_MANES	RNA helicase
evm.model.Scaffold_04.1124.3.61f997b9	tr|A0A2I4H8A8|A0A2I4H8A8_JUGRE	protein SPIRAL1-like 1
evm.model.Scaffold_01.125	tr|A0A2I4FQ35|A0A2I4FQ35_JUGRE	syndetin isoform X1
evm.model.Scaffold_02.1337	tr|A0A6J0ZGE6|A0A6J0ZGE6_9ROSI	protein LIGHT-DEPENDENT SHORT HYPOCOTYLS 10
evm.model.Scaffold_02.1338	tr|A0A2P5C457|A0A2P5C457_PARAD	Viral movement protein
evm.model.Scaffold_11.765.1.61f997b7	tr|A0A6A6NDH6|A0A6A6NDH6_HEVBR	BHLH domain-containing protein
evm.model.Scaffold_02.1339	sp|Q8GZN1|NPG1_ARATH	Protein NPG1
evm.model.Scaffold_12.1109	tr|A0A061G7K8|A0A061G7K8_THECC	Kinase superfamily protein isoform 1
evm.model.Scaffold_01.80.4.61f997ae.2.61fadbd1	tr|A0A251L0D9|A0A251L0D9_MANES	RECA_2 domain-containing protein
evm.model.Scaffold_12.1108	tr|A0A2C9VQU5|A0A2C9VQU5_MANES	BHLH domain-containing protein
evm.model.Scaffold_12.1107	tr|A0A2C9UJB2|A0A2C9UJB2_MANES	BHLH domain-containing protein
evm.model.Scaffold_12.1106	tr|A0A4U5QB47|A0A4U5QB47_POPAL	Kinase family protein
evm.model.Scaffold_12.1105	tr|A0A1U8Q995|A0A1U8Q995_NELNU	glycosyltransferase family 64 protein C4-like
evm.model.Scaffold_06.537.2.61f997b2	tr|A0A2C9VEA0|A0A2C9VEA0_MANES	Protein kinase domain-containing protein
evm.model.Scaffold_03.42.1.61f997ab	tr|A0A2C9U5K7|A0A2C9U5K7_MANES	Beta-galactosidase
evm.model.Scaffold_14.55.1.61f997ab	tr|A0A061G5K7|A0A061G5K7_THECC	NAD(P)-binding Rossmann-fold superfamily protein
evm.model.Scaffold_01.111		Unknown protein
evm.model.Scaffold_01.112	tr|B9SCN5|B9SCN5_RICCO	Lysosomal Pro-X carboxypeptidase, putative
evm.model.Scaffold_01.110	tr|A0A2I4FQ35|A0A2I4FQ35_JUGRE	syndetin isoform X1
evm.model.Scaffold_01.720.1.61f997b5	tr|A0A6A6M359|A0A6A6M359_HEVBR	C2H2-type domain-containing protein
evm.model.Scaffold_02.1350	tr|A0A2I4EDJ9|A0A2I4EDJ9_JUGRE	F-box protein MAX2
evm.model.Scaffold_02.1351	tr|A0A061DGB7|A0A061DGB7_THECC	Sugar transporter, putative
evm.model.Scaffold_12.1104	tr|A0A2C9VT37|A0A2C9VT37_MANES	Protein-serine/threonine phosphatase
evm.model.Scaffold_01.119	tr|A0A061FQ12|A0A061FQ12_THECC	NB-ARC domain-containing disease resistance protein, putative
evm.model.Scaffold_02.1352	tr|A0A6J0ZLI5|A0A6J0ZLI5_9ROSI	plant-specific TFIIB-related protein 1
evm.model.Scaffold_12.1103		Unknown protein
evm.model.Scaffold_02.1353	tr|A0A061DHA4|A0A061DHA4_THECC	Plant-specific TFIIB-related protein
evm.model.Scaffold_12.1102	tr|B9R9L2|B9R9L2_RICCO	Alpha-L-fucosidase
evm.model.Scaffold_01.117		Unknown protein
evm.model.Scaffold_02.1354		Unknown protein
evm.model.Scaffold_12.1101	tr|A0A2U1QCX0|A0A2U1QCX0_ARTAN	Cytochrome P450
evm.model.Scaffold_01.118	tr|G7IZ55|G7IZ55_MEDTR	NB-ARC domain disease resistance protein
evm.model.Scaffold_02.1355	tr|A0A2I4FCM9|A0A2I4FCM9_JUGRE	acidic leucine-rich nuclear phosphoprotein 32-related protein-like
evm.model.Scaffold_12.1100	tr|A0A1W7HBV9|A0A1W7HBV9_SCODU	Cytochrome P450
evm.model.Scaffold_01.115	tr|A0A1S3X5R7|A0A1S3X5R7_TOBAC	agmatine coumaroyltransferase-2-like
evm.model.Scaffold_02.1356		Unknown protein
evm.model.Scaffold_01.116	tr|A0A067LH68|A0A067LH68_JATCU	Glyco_transf_64 domain-containing protein
evm.model.Scaffold_02.1357	tr|A0A061DGB2|A0A061DGB2_THECC	Anti-Muellerian hormone type-2 receptor
evm.model.Scaffold_01.113	tr|A0A3S9LXG9|A0A3S9LXG9_POPTO	Lysosomal Pro-X carboxypeptidase
evm.model.Scaffold_02.1358	tr|B9S6G2|B9S6G2_RICCO	F-box domain-containing protein
evm.model.Scaffold_01.114	tr|A0A1U7ZJ01|A0A1U7ZJ01_NELNU	agmatine coumaroyltransferase-2-like
evm.model.Scaffold_18.264.1.61f997af.1.61fadbd2	sp|Q8L7Z0|CNG17_ARATH	Cyclic nucleotide-gated ion channel 17
evm.model.Scaffold_02.1348		Unknown protein
evm.model.Scaffold_02.1349	tr|B9SRD1|B9SRD1_RICCO	Protein kinase, putative
evm.model.Scaffold_07.1361.3.61f997b9	tr|A0A067L7L7|A0A067L7L7_JATCU	WD_REPEATS_REGION domain-containing protein
evm.model.Scaffold_20.379.2.61f997b0	tr|A0A2C9UHH7|A0A2C9UHH7_MANES	Tify domain-containing protein
evm.model.Scaffold_01.188	sp|F4K0E8|ISPG_ARATH	4-hydroxy-3-methylbut-2-en-1-yl diphosphate synthase (ferredoxin), chloroplastic
evm.model.Scaffold_01.189	tr|B9SWB6|B9SWB6_RICCO	Structural constituent of cell wall, putative
evm.model.Scaffold_01.186	tr|A0A2C9VYS5|A0A2C9VYS5_MANES	C3H1-type domain-containing protein
evm.model.Scaffold_11.1193.4.61f997ba	tr|A0A2C9W9P9|A0A2C9W9P9_MANES	O-fucosyltransferase family protein
evm.model.Scaffold_20.90.2.61f997ad.3.61fadbd0	tr|B9SUV2|B9SUV2_RICCO	SANTA domain-containing protein
evm.model.Scaffold_01.187	tr|A0A067L6K7|A0A067L6K7_JATCU	RING-CH-type domain-containing protein
evm.model.Scaffold_01.184	tr|A0A1U7VMY3|A0A1U7VMY3_NICSY	F-box/kelch-repeat protein At5g60570
evm.model.Scaffold_01.185	tr|A0A2C9V3C2|A0A2C9V3C2_MANES	RING-type domain-containing protein
evm.model.Scaffold_02.1360	tr|A0A2P5DNX6|A0A2P5DNX6_PARAD	Transmembrane protein
evm.model.Scaffold_07.1320.3.61f997b8	sp|Q7X9B9|NLP2_ARATH	Protein NLP2
evm.model.Scaffold_01.182	tr|A0A067L6L2|A0A067L6L2_JATCU	Glutaminase
evm.model.Scaffold_02.1361	tr|A0A2C9WLH6|A0A2C9WLH6_MANES	Non-specific serine/threonine protein kinase
evm.model.Scaffold_01.183	tr|A0A4U5P6I0|A0A4U5P6I0_POPAL	Kinase family protein
evm.model.Scaffold_02.1362	tr|A0A6A1WE74|A0A6A1WE74_9ROSI	UDP-glucose 6-dehydrogenase
evm.model.Scaffold_02.1363	tr|A0A2C9WC07|A0A2C9WC07_MANES	BZIP domain-containing protein
evm.model.Scaffold_02.1364	tr|A0A5B6W047|A0A5B6W047_9ROSI	Serine/arginine repetitive matrix protein 2-like
evm.model.Scaffold_02.1365	tr|A0A067KWZ2|A0A067KWZ2_JATCU	Auxin response factor
evm.model.Scaffold_02.1366	tr|A0A1R3KML7|A0A1R3KML7_9ROSI	Cytochrome P450
evm.model.Scaffold_17.427.5.61f997b0	tr|A0A2P5G0N3|A0A2P5G0N3_TREOI	Basic-leucine zipper transcription factor
evm.model.Scaffold_02.1367	tr|B9SJM2|B9SJM2_RICCO	Polygalacturonase, putative
evm.model.Scaffold_07.991.1.61f997b6	sp|Q9FUM1|EF1G_PRUAV	Elongation factor 1-gamma
evm.model.Scaffold_02.1368	tr|B9SJM5|B9SJM5_RICCO	Microsomal glutathione s-transferase, putative
evm.model.Scaffold_02.1369	tr|A0A067KHJ3|A0A067KHJ3_JATCU	DUF1716 domain-containing protein
evm.model.Scaffold_02.1359	tr|A0A2C9WC41|A0A2C9WC41_MANES	LEA_2 domain-containing protein
evm.model.Scaffold_01.180	AT5G60520.1	Late embryogenesis abundant (LEA) protein-related
evm.model.Scaffold_01.181	tr|A0A6A3D8M5|A0A6A3D8M5_HIBSY	Beta-galactosidase 8-like
evm.model.Scaffold_01.177	tr|A0A5D2ZN99|A0A5D2ZN99_GOSMU	LRRNT_2 domain-containing protein
evm.model.Scaffold_01.178	tr|A0A6P5Z8T2|A0A6P5Z8T2_DURZI	LRR receptor-like serine/threonine-protein kinase ERECTA
evm.model.Scaffold_01.175	tr|A0A6A6LJX9|A0A6A6LJX9_HEVBR	CBFD_NFYB_HMF domain-containing protein
evm.model.Scaffold_01.176	tr|A0A5J5AUH3|A0A5J5AUH3_9ASTE	LRRNT_2 domain-containing protein
evm.model.Scaffold_01.173	tr|A0A2C9W7J1|A0A2C9W7J1_MANES	FAS1 domain-containing protein
evm.model.Scaffold_02.1370	tr|A0A7J0DJ74|A0A7J0DJ74_9ERIC	Class I glutamine amidotransferase-like superfamily protein
evm.model.Scaffold_01.174	tr|B9T2Z3|B9T2Z3_RICCO	FAS1 domain-containing protein
evm.model.Scaffold_02.1371	tr|A0A067L8G0|A0A067L8G0_JATCU	CCHC-type domain-containing protein
evm.model.Scaffold_01.171	tr|B9T2Z0|B9T2Z0_RICCO	FAS1 domain-containing protein
evm.model.Scaffold_02.1372	tr|A0A1R3J259|A0A1R3J259_9ROSI	AMP-dependent synthetase/ligase
evm.model.Scaffold_01.172	tr|B9T2Z1|B9T2Z1_RICCO	FAS1 domain-containing protein
evm.model.Scaffold_02.1373	tr|A0A2I4EBI0|A0A2I4EBI0_JUGRE	SUPPRESSOR OF ABI3-5 isoform X1
evm.model.Scaffold_02.1374	tr|E9NH21|E9NH21_POPNI	Kunitz-type trypsin inhibitor
evm.model.Scaffold_02.1375	tr|A0A6A6LJW2|A0A6A6LJW2_HEVBR	Glutamine synthetase
evm.model.Scaffold_02.1376	tr|A0A4U5NNB7|A0A4U5NNB7_POPAL	Cnd3 domain-containing protein
evm.model.Scaffold_02.1377	tr|A0A6A6LKJ6|A0A6A6LKJ6_HEVBR	Nudix hydrolase domain-containing protein
evm.model.Scaffold_02.1378	tr|A0A6P3ZPQ6|A0A6P3ZPQ6_ZIZJJ	cysteine-rich repeat secretory protein 60-like
evm.model.Scaffold_02.1379		Unknown protein
evm.model.Scaffold_01.179	tr|B9SWC7|B9SWC7_RICCO	Beta-galactosidase
evm.model.Scaffold_15.312.1.61f997af	tr|A0A2P2LPV0|A0A2P2LPV0_RHIMU	J domain-containing protein
evm.model.Scaffold_01.170	tr|A0A1S2YP37|A0A1S2YP37_CICAR	heat shock 70 kDa protein
evm.model.Scaffold_09.1584.2.61f997bb.1.61fadbe0	tr|A0A1R3H116|A0A1R3H116_COCAP	Zinc finger, RING-CH-type
evm.model.Scaffold_01.166	tr|A0A2C9VYV9|A0A2C9VYV9_MANES	FAS1 domain-containing protein
evm.model.Scaffold_01.167	tr|B9T2Y5|B9T2Y5_RICCO	FAS1 domain-containing protein
evm.model.Scaffold_01.164	tr|A0A251JWC5|A0A251JWC5_MANES	C2H2-type domain-containing protein
evm.model.Scaffold_01.165		Unknown protein
evm.model.Scaffold_01.1296.1.61fadbdf	tr|A0A6P5YW26|A0A6P5YW26_DURZI	macrophage migration inhibitory factor homolog isoform X1
evm.model.Scaffold_02.1380	tr|B9SYE9|B9SYE9_RICCO	ADP-ribosylation factor, putative
evm.model.Scaffold_06.1118.2.61f997b8	tr|A0A6A6KFE7|A0A6A6KFE7_HEVBR	Beta_elim_lyase domain-containing protein
evm.model.Scaffold_01.162	tr|A0A2R6PF15|A0A2R6PF15_ACTCC	Syntaxin-71 like
evm.model.Scaffold_02.1381	tr|A0A4U5PV54|A0A4U5PV54_POPAL	MYB transcriptional factor
evm.model.Scaffold_01.163	tr|B9SK58|B9SK58_RICCO	NAC domain-containing protein, putative
evm.model.Scaffold_02.1382		Unknown protein
evm.model.Scaffold_01.160	tr|B9SK53|B9SK53_RICCO	MLO-like protein
evm.model.Scaffold_02.1383	sp|Q9ZU91|E133_ARATH	Glucan endo-1,3-beta-glucosidase 3
evm.model.Scaffold_01.161	tr|A0A2C9V1C7|A0A2C9V1C7_MANES	Protein transport protein Sec61 subunit beta
evm.model.Scaffold_02.1384	tr|A0A2R6R643|A0A2R6R643_ACTCC	High-affinity branched-chain amino acid transport system permease protein like
evm.model.Scaffold_15.70.1.61fadbd0	tr|A0A067JGE0|A0A067JGE0_JATCU	Glycine cleavage system H protein
evm.model.Scaffold_02.1385	tr|A0A314ZA74|A0A314ZA74_PRUYE	GDSL esterase/lipase
evm.model.Scaffold_02.1386	tr|A0A6P4N143|A0A6P4N143_GOSAR	sn1-specific diacylglycerol lipase alpha
evm.model.Scaffold_02.1387	tr|A0A2C9WC96|A0A2C9WC96_MANES	RRM domain-containing protein
evm.model.Scaffold_02.1388		Unknown protein
evm.model.Scaffold_02.1389	tr|B9SR92|B9SR92_RICCO	FAR1 domain-containing protein
evm.model.Scaffold_01.168	tr|B9T2Y6|B9T2Y6_RICCO	FAS1 domain-containing protein
evm.model.Scaffold_17.76.1.61f997ac	tr|A0A200PT24|A0A200PT24_9MAGN	Tudor domain
evm.model.Scaffold_01.169	tr|B9T2Y6|B9T2Y6_RICCO	FAS1 domain-containing protein
evm.model.Scaffold_02.894.1.61f997b4	tr|A0A2C9WLE1|A0A2C9WLE1_MANES	Asparagine--tRNA ligase
evm.model.Scaffold_05.1215.1.61f997b7	tr|A0A2P5FUC7|A0A2P5FUC7_TREOI	Ubiquitin carboxyl-terminal hydrolase
evm.model.Scaffold_14.940.2.61f997b5		Unknown protein
evm.model.Scaffold_16.1268.1.61f997ba		Unknown protein
evm.model.Scaffold_01.155	tr|A0A6A6N6E1|A0A6A6N6E1_HEVBR	Shugoshin_C domain-containing protein
evm.model.Scaffold_01.156	tr|A0A6A6LKS7|A0A6A6LKS7_HEVBR	Nodulin-like domain-containing protein
evm.model.Scaffold_01.153	tr|A0A2N9EY75|A0A2N9EY75_FAGSY	DNA ligase
evm.model.Scaffold_02.1390	tr|A0A2C9WMG5|A0A2C9WMG5_MANES	SET domain-containing protein
evm.model.Scaffold_01.154	tr|A0A2I4EHV2|A0A2I4EHV2_JUGRE	proline-rich receptor-like protein kinase PERK10
evm.model.Scaffold_02.1391	tr|A0A6A6KNI5|A0A6A6KNI5_HEVBR	NAC domain-containing protein
evm.model.Scaffold_01.151	tr|A0A061GXB0|A0A061GXB0_THECC	Domain of Uncharacterized protein function isoform 1
evm.model.Scaffold_02.1392	tr|A0A0S2GL17|A0A0S2GL17_POPTO	High mobility group A
evm.model.Scaffold_01.152	tr|A0A6P8E6A7|A0A6P8E6A7_PUNGR	GDSL esterase/lipase At5g14450-like
evm.model.Scaffold_02.1393	tr|A0A6A6L588|A0A6A6L588_HEVBR	H15 domain-containing protein
evm.model.Scaffold_02.1394	tr|A0A6P5XIZ7|A0A6P5XIZ7_DURZI	psbQ-like protein 3, chloroplastic
evm.model.Scaffold_01.150	tr|A0A314XN28|A0A314XN28_PRUYE	E3 ubiquitin-protein ligase MIEL1
evm.model.Scaffold_02.1395	tr|A0A1S4CHA8|A0A1S4CHA8_TOBAC	protein TIC 40, chloroplastic-like
evm.model.Scaffold_02.1396	tr|A0A067LLU5|A0A067LLU5_JATCU	OVATE domain-containing protein
evm.model.Scaffold_02.1397	tr|A0A2C9WK00|A0A2C9WK00_MANES	GTD-binding domain-containing protein
evm.model.Scaffold_02.1398	tr|A0A061EHN2|A0A061EHN2_THECC	Senescence-associated family protein
evm.model.Scaffold_21.352.1.61f997b0	tr|A0A2C9U6N6|A0A2C9U6N6_MANES	(S)-2-hydroxy-acid oxidase
evm.model.Scaffold_02.1399	tr|E5GBG5|E5GBG5_CUCME	Ty1-copia retrotransposon protein
evm.model.Scaffold_01.159		Unknown protein
evm.model.Scaffold_02.408.1.61f997af	tr|A0A2P5BSR3|A0A2P5BSR3_TREOI	Alpha/gamma-adaptin-binding protein p
evm.model.Scaffold_01.157	tr|A0A6A6NB71|A0A6A6NB71_HEVBR	Xyloglucan endotransglucosylase/hydrolase
evm.model.Scaffold_01.158	tr|A0A2C9UC11|A0A2C9UC11_MANES	Divinyl chlorophyllide a 8-vinyl-reductase, chloroplastic
evm.model.Scaffold_14.527.1.61f997b0	tr|A0A067KAA2|A0A067KAA2_JATCU	Ubiquitin-related modifier 1 homolog
evm.model.Scaffold_19.734.1.61f997b3	tr|A0A251IZU5|A0A251IZU5_MANES	Lysine ketoglutarate reductase
evm.model.Scaffold_03.518.1.61f997af	sp|A0A178VBJ0|APSR1_ARATH	Protein ALTERED PHOSPHATE STARVATION RESPONSE 1
evm.model.Scaffold_12.510	tr|A0A6P5Y8N4|A0A6P5Y8N4_DURZI	UDP-glycosyltransferase 83A1-like
evm.model.Scaffold_12.512	tr|A0A151T014|A0A151T014_CAJCA	Biotin carboxyl carrier protein of acetyl-CoA carboxylase
evm.model.Scaffold_12.511	tr|A0A438HMC7|A0A438HMC7_VITVI	UDP-glycosyltransferase 83A1
evm.model.Scaffold_06.661.1.61f997b3	tr|A0A2I4F2M5|A0A2I4F2M5_JUGRE	sulfoquinovosyl transferase SQD2
evm.model.Scaffold_12.514	tr|B9RLR5|B9RLR5_RICCO	Diacylglycerol kinase
evm.model.Scaffold_12.513		Unknown protein
evm.model.Scaffold_12.516	tr|A0A067KGE2|A0A067KGE2_JATCU	UDP-glucose 6-dehydrogenase
evm.model.Scaffold_12.515	tr|A0A061FY60|A0A061FY60_THECC	ATP-binding cassette sub-family D member 4, putative
evm.model.Scaffold_07.771.1.61f997b3	tr|A0A199UAG6|A0A199UAG6_MANES	Epimerase domain-containing protein
evm.model.Scaffold_14.669.2.61f997b1	tr|A0A6P6A3J5|A0A6P6A3J5_DURZI	protein FLX-like 2
evm.model.Scaffold_11.435.1.61f997b3	tr|A0A6A6LIQ3|A0A6A6LIQ3_HEVBR	FLZ-type domain-containing protein
evm.model.Scaffold_05.1105.1.61f997b6	tr|A0A067L8B2|A0A067L8B2_JATCU	Peptidylprolyl isomerase
evm.model.Scaffold_12.215.1.61f997ae	tr|A0A2C9UM92|A0A2C9UM92_MANES	KxDL domain-containing protein
evm.model.Scaffold_19.436.2.61f997af	AT3G25910.1	Protein of unknown function (DUF1644)
evm.model.Scaffold_12.507	tr|A0A438HFV5|A0A438HFV5_VITVI	UDP-glycosyltransferase 83A1
evm.model.Scaffold_12.506	tr|A0A314YVG8|A0A314YVG8_PRUYE	UDP-glycosyltransferase 83A1
evm.model.Scaffold_12.509	tr|A0A438HMF0|A0A438HMF0_VITVI	UDP-glycosyltransferase 83A1
evm.model.Scaffold_12.508	tr|A0A438HFV5|A0A438HFV5_VITVI	UDP-glycosyltransferase 83A1
evm.model.Scaffold_12.79.2.61f997ad	tr|A0A4U5QBF5|A0A4U5QBF5_POPAL	Zinc finger CCCH domain-containing protein 37-like
evm.model.Scaffold_11.105.1.61f997af	tr|A0A6P5TXL2|A0A6P5TXL2_PRUAV	protein LNK3
evm.model.Scaffold_18.780.1.61f997b5	tr|A0A067KD15|A0A067KD15_JATCU	Cytokinin dehydrogenase
evm.model.Scaffold_12.501	tr|A0A2C9VQM0|A0A2C9VQM0_MANES	Clp R domain-containing protein
evm.model.Scaffold_12.500	tr|A0A6J1AI00|A0A6J1AI00_9ROSI	transmembrane protein adipocyte-associated 1 homolog
evm.model.Scaffold_12.503	AT5G07940.2	FUNCTIONS IN: molecular_function unknown; INVOLVED IN: biological_process unknown; LOCATED IN: cellular_component unknown; EXPRESSED IN: pollen tube; BEST Arabidopsis thaliana protein match is: dentin sialophosphoprotein-related .
evm.model.Scaffold_12.502	tr|A0A2I4DS64|A0A2I4DS64_JUGRE	protein LEO1 homolog
evm.model.Scaffold_12.505	tr|A0A4U5QY72|A0A4U5QY72_POPAL	Protein Asterix
evm.model.Scaffold_12.504		Unknown protein
evm.model.Scaffold_07.510.1.61f997b0	tr|A0A2C9V4Y9|A0A2C9V4Y9_MANES	Glycerol-3-phosphate dehydrogenase
evm.model.Scaffold_22.930.1.61f997b5	tr|A0A097PNH7|A0A097PNH7_RICCO	Iron-sulfur cluster biosynthesis family protein
evm.model.Scaffold_17.661.4.61f997b3	tr|A0A6P5X7A6|A0A6P5X7A6_DURZI	protein PLASTID TRANSCRIPTIONALLY ACTIVE 12-like
evm.model.Scaffold_02.674.1.61f997b2	tr|A0A6J1B9L6|A0A6J1B9L6_9ROSI	short-chain dehydrogenase TIC 32, chloroplastic
evm.model.Scaffold_02.1373.10.61f997b9	tr|A0A2I4EBI0|A0A2I4EBI0_JUGRE	SUPPRESSOR OF ABI3-5 isoform X1
evm.model.Scaffold_18.798.3.61f997b5	tr|A0A2C9UBS6|A0A2C9UBS6_MANES	Smr domain-containing protein
evm.model.Scaffold_10.811.1.61f997b5	tr|A0A4U5R4B0|A0A4U5R4B0_POPAL	N-acyl-L-amino-acid amidohydrolase
evm.model.Scaffold_12.52.3.61f997ac	sp|Q9SAL0|RGLG4_ARATH	E3 ubiquitin-protein ligase RGLG4
evm.model.Scaffold_03.674.1.61f997b1	tr|A0A2C9US49|A0A2C9US49_MANES	RING-type domain-containing protein
evm.model.Scaffold_18.514.1.61f997b2	tr|A0A067K814|A0A067K814_JATCU	Mediator of RNA polymerase II transcription subunit 17
evm.model.Scaffold_18.1121.2.61f997b8	tr|B9RKT1|B9RKT1_RICCO	Casein kinase, putative
evm.model.Scaffold_12.532	tr|A0A2R6P4E0|A0A2R6P4E0_ACTCC	Transcription termination factor like
evm.model.Scaffold_12.1195	tr|A0A067JHK3|A0A067JHK3_JATCU	Protein kinase domain-containing protein
evm.model.Scaffold_12.531	tr|B9RLS8|B9RLS8_RICCO	SCAPER_N domain-containing protein
evm.model.Scaffold_12.1194	tr|A0A2U1QHD5|A0A2U1QHD5_ARTAN	NAD(P)-binding Rossmann-fold superfamily protein
evm.model.Scaffold_12.534	tr|B9RLT1|B9RLT1_RICCO	Remorin_C domain-containing protein
evm.model.Scaffold_12.1193	tr|A0A5N5FBZ5|A0A5N5FBZ5_9ROSA	SKP1-like protein 21
evm.model.Scaffold_12.533	tr|A0A4V6A7X8|A0A4V6A7X8_POPAL	DNA annealing helicase and endonuclease ZRANB3
evm.model.Scaffold_12.1192	tr|A0A385JIG7|A0A385JIG7_POPTO	C2H2-like zinc finger protein
evm.model.Scaffold_12.536	tr|B9RLT4|B9RLT4_RICCO	CaM_binding domain-containing protein
evm.model.Scaffold_12.1191	tr|A0A6A1UWP6|A0A6A1UWP6_9ROSI	U-box domain-containing protein 32
evm.model.Scaffold_04.289.4.61f997b0	tr|A0A6J1ICY3|A0A6J1ICY3_CUCMA	serine/arginine-rich splicing factor RS31-like
evm.model.Scaffold_12.535	tr|A0A2R6PRS3|A0A2R6PRS3_ACTCC	Transcription factor like
evm.model.Scaffold_12.1190	tr|A0A2C9VTD7|A0A2C9VTD7_MANES	Procollagen-proline 4-dioxygenase
evm.model.Scaffold_12.538	tr|A0A067KHJ9|A0A067KHJ9_JATCU	Flavin-containing monooxygenase
evm.model.Scaffold_12.537	tr|A0A067KGC8|A0A067KGC8_JATCU	RING-type domain-containing protein
evm.model.Scaffold_12.1199	tr|A0A4U5Q831|A0A4U5Q831_POPAL	Sec-independent protein translocase protein TATB, chloroplastic-like
evm.model.Scaffold_12.1198	AT5G52430.1	hydroxyproline-rich glycoprotein family protein
evm.model.Scaffold_12.530	tr|A0A6J1EZT0|A0A6J1EZT0_CUCMO	heparanase-like protein 1
evm.model.Scaffold_12.1197	tr|A0A2C9VQZ9|A0A2C9VQZ9_MANES	CitMHS domain-containing protein
evm.model.Scaffold_12.1196	tr|A0A2C9VQZ9|A0A2C9VQZ9_MANES	CitMHS domain-containing protein
evm.model.Scaffold_14.1132.1.61f997b6	tr|A0A4U5PTQ7|A0A4U5PTQ7_POPAL	Actin cytoskeleton-regulatory complex protein PAN1
evm.model.Scaffold_12.529	tr|A0A067K8I6|A0A067K8I6_JATCU	t-SNARE coiled-coil homology domain-containing protein
evm.model.Scaffold_12.528	tr|A0A6A6MGJ9|A0A6A6MGJ9_HEVBR	Receptor-like serine/threonine-protein kinase
evm.model.Scaffold_12.521	sp|Q9M202|ZAT9_ARATH	Zinc finger protein ZAT9
evm.model.Scaffold_12.1184	tr|B9RIX4|B9RIX4_RICCO	Tripeptidyl-peptidase II
evm.model.Scaffold_01.199	tr|A0A6P5ZT64|A0A6P5ZT64_DURZI	double-stranded RNA-binding protein 2-like
evm.model.Scaffold_12.520	tr|A0A067K8I8|A0A067K8I8_JATCU	SANT domain-containing protein
evm.model.Scaffold_12.1183	tr|A0A3G2CJW4|A0A3G2CJW4_9ROSI	Cytochrome p450
evm.model.Scaffold_12.523	tr|A0A6P3ZM22|A0A6P3ZM22_ZIZJJ	cation/H(+) antiporter 24
evm.model.Scaffold_12.1182	tr|A0A2G2ZZ62|A0A2G2ZZ62_CAPAN	Glucan endo-1,3-beta-glucosidase
evm.model.Scaffold_14.1054.2.61f997b6	tr|A0A4U5PXE2|A0A4U5PXE2_POPAL	Cell cycle checkpoint protein RAD17 isoform X1
evm.model.Scaffold_01.197	AT5G60680.1	Protein of unknown function, DUF584
evm.model.Scaffold_12.522	AT5G07890.3	myosin heavy chain-related
evm.model.Scaffold_12.1181	tr|A0A5B6UP31|A0A5B6UP31_9ROSI	PAR1 protein
evm.model.Scaffold_01.198	tr|A0A1Z1G642|A0A1Z1G642_TRISB	Vacuolar fusion protein MON1 homolog
evm.model.Scaffold_12.525	tr|A0A061EJJ4|A0A061EJJ4_THECC	SAUR-like auxin-responsive protein family
evm.model.Scaffold_12.1180	tr|A0A2R6PM92|A0A2R6PM92_ACTCC	4-coumarate--CoA ligase
evm.model.Scaffold_01.195	tr|A0A438IKT7|A0A438IKT7_VITVI	60S ribosomal protein L12
evm.model.Scaffold_12.524	tr|A0A6A6KT00|A0A6A6KT00_HEVBR	Receptor-like serine/threonine-protein kinase
evm.model.Scaffold_01.196	tr|A0A2P5C084|A0A2P5C084_PARAD	Endonuclease/exonuclease/phosphatase
evm.model.Scaffold_12.527	tr|A0A061EJJ4|A0A061EJJ4_THECC	SAUR-like auxin-responsive protein family
evm.model.Scaffold_01.193	tr|A0A2K8BLR6|A0A2K8BLR6_HEVBR	Plasma membrane intrinsic protein
evm.model.Scaffold_12.526	tr|B9RLS4|B9RLS4_RICCO	Receptor-like serine/threonine-protein kinase
evm.model.Scaffold_01.194		Unknown protein
evm.model.Scaffold_12.1189	tr|A0A061G0Z1|A0A061G0Z1_THECC	Alpha/beta-Hydrolases superfamily protein isoform 1
evm.model.Scaffold_12.1188	tr|A0A6N2BHU1|A0A6N2BHU1_SOLCI	60S ribosomal protein L36
evm.model.Scaffold_12.1187	tr|A0A061G0Y8|A0A061G0Y8_THECC	Chloroplast thylakoid membrane, putative isoform 1
evm.model.Scaffold_12.1186	tr|A0A6P5Y6Z3|A0A6P5Y6Z3_DURZI	signal peptide peptidase-like 1
evm.model.Scaffold_12.1185	tr|B9RIX3|B9RIX3_RICCO	Pectin acetylesterase
evm.model.Scaffold_01.1414.1.61f997bb	tr|A0A2C9VAN6|A0A2C9VAN6_MANES	SnoaL-like domain-containing protein
evm.model.Scaffold_18.317.5.61f997af	tr|A0A2G9GSL5|A0A2G9GSL5_9LAMI	RNA polymerase II transcription elongation factor Elongin/SIII, subunit elongin B
evm.model.Scaffold_12.518	tr|A0A6P5Y891|A0A6P5Y891_DURZI	plant intracellular Ras-group-related LRR protein 7
evm.model.Scaffold_01.191	tr|A0A2C9V1H2|A0A2C9V1H2_MANES	Protein kinase domain-containing protein
evm.model.Scaffold_12.517	tr|A0A446RS44|A0A446RS44_TRITD	UDP-glucose 6-dehydrogenase
evm.model.Scaffold_01.192		Unknown protein
evm.model.Scaffold_12.519	tr|A0A2R6RF33|A0A2R6RF33_ACTCC	Type 1 phosphatases regulator like
evm.model.Scaffold_01.190	tr|A0A2C9V1F9|A0A2C9V1F9_MANES	Protein disulfide-isomerase
evm.model.Scaffold_12.554	sp|Q9FJY7|PP449_ARATH	Pentatricopeptide repeat-containing protein At5g66520
evm.model.Scaffold_12.553	tr|A0A2C9VPA4|A0A2C9VPA4_MANES	Exonuclease domain-containing protein
evm.model.Scaffold_12.556	tr|A0A6A6MC15|A0A6A6MC15_HEVBR	Fucosyltransferase
evm.model.Scaffold_12.555	tr|A0A1U8NPR9|A0A1U8NPR9_GOSHI	pentatricopeptide repeat-containing protein At5g61400-like
evm.model.Scaffold_12.558	tr|A0A067KGA2|A0A067KGA2_JATCU	J domain-containing protein
evm.model.Scaffold_12.557	tr|B9RLW3|B9RLW3_RICCO	Peptidyl-prolyl cis-trans isomerase
evm.model.Scaffold_12.559	tr|A0A067KHI0|A0A067KHI0_JATCU	MYB family protein
evm.model.Scaffold_03.491.2.61f997af	tr|A0A6J0ZKD9|A0A6J0ZKD9_9ROSI	transcription factor TGA1-like
evm.model.Scaffold_12.550	tr|A0A2I4GB17|A0A2I4GB17_JUGRE	pentatricopeptide repeat-containing protein At5g61370, mitochondrial
evm.model.Scaffold_12.552	tr|W9QJJ2|W9QJJ2_9ROSA	Two-component response regulator-like protein
evm.model.Scaffold_12.551	tr|A0A0K0XR76|A0A0K0XR76_TOBAC	Vesicle transport v-SNARE protein
evm.model.Scaffold_07.482.1.61f997b0	tr|A0A061FNQ8|A0A061FNQ8_THECC	Phototropic-responsive NPH3 family protein
evm.model.Scaffold_18.705.2.61f997b4.1.61fadbd8	tr|B9RRV3|B9RRV3_RICCO	Vacuolar-processing enzyme, putative
evm.model.Scaffold_12.1321.1.61f997ba	tr|A0A2C9UHS3|A0A2C9UHS3_MANES	B30.2/SPRY domain-containing protein
evm.model.Scaffold_05.326.3.61f997ae	tr|A0A4U5QZF2|A0A4U5QZF2_POPAL	Mitochondrial substrate carrier family protein
evm.model.Scaffold_06.542.4.61f997b2	tr|A0A2C9V932|A0A2C9V932_MANES	TDBD domain-containing protein
evm.model.Scaffold_12.543	sp|Q9AXJ4|IF5A_MANES	Eukaryotic translation initiation factor 5A
evm.model.Scaffold_12.542	tr|A0A2I4GTE5|A0A2I4GTE5_JUGRE	protein WEAK CHLOROPLAST MOVEMENT UNDER BLUE LIGHT-like 1
evm.model.Scaffold_12.545	tr|B9RLU7|B9RLU7_RICCO	Formin-like protein
evm.model.Scaffold_12.544	tr|A0A6A6MQB8|A0A6A6MQB8_HEVBR	Protein kinase domain-containing protein
evm.model.Scaffold_12.547	tr|A0A2R6S2L4|A0A2R6S2L4_ACTCC	Pentatricopeptide repeat-containing protein
evm.model.Scaffold_12.546	tr|A0A2R6PE43|A0A2R6PE43_ACTCC	Hornerin like
evm.model.Scaffold_12.549	tr|A0A172CMG8|A0A172CMG8_POPTO	Xyloglucan 6-xylosyltransferase
evm.model.Scaffold_12.548	tr|B9RLV0|B9RLV0_RICCO	Kinase, putative
evm.model.Scaffold_12.541	tr|A0A2C9ULS6|A0A2C9ULS6_MANES	Protein kinase domain-containing protein
evm.model.Scaffold_12.540	tr|A0A2I4GSV9|A0A2I4GSV9_JUGRE	dCTP pyrophosphatase 1
evm.model.Scaffold_07.551.1.61f997b1	tr|A0A6A6N1D2|A0A6A6N1D2_HEVBR	NAC domain-containing protein
evm.model.Scaffold_05.1143.1.61fadbdb	tr|A0A067L4Q0|A0A067L4Q0_JATCU	SpoU_methylase domain-containing protein
evm.model.Scaffold_12.539	AT1G26620.1	Plant protein of unknown function (DUF863)
evm.model.Scaffold_18.592.4.61f997b2	sp|Q9LFM6|PP375_ARATH	Pentatricopeptide repeat-containing protein At5g11310, mitochondrial
evm.model.Scaffold_12.576	sp|Q8L557|EM514_ARATH	Protein EMBRYO DEFECTIVE 514
evm.model.Scaffold_12.575	tr|A0A445KIE1|A0A445KIE1_GLYSO	Pentatricopeptide repeat-containing protein
evm.model.Scaffold_12.578	tr|A0A2C9ULM5|A0A2C9ULM5_MANES	Exostosin domain-containing protein
evm.model.Scaffold_12.577	tr|A0A5B9FYV6|A0A5B9FYV6_BETPL	RING/FYVE/PHD zinc finger superfamily protein isoform 1
evm.model.Scaffold_12.579	tr|D9ZJ59|D9ZJ59_MALDO	MYB domain class transcription factor
evm.model.Scaffold_12.570	tr|A0A6A6MFN4|A0A6A6MFN4_HEVBR	Dof-type domain-containing protein
evm.model.Scaffold_12.572	tr|A0A314XQ46|A0A314XQ46_PRUYE	GDSL esterase/lipase
evm.model.Scaffold_12.571	tr|A0A061FX82|A0A061FX82_THECC	Disulfide bond formation protein B 2, putative
evm.model.Scaffold_01.1267.2.61f997ba	tr|A0A061EHK2|A0A061EHK2_THECC	Mitochondrial Rho GTPase 2 isoform 2
evm.model.Scaffold_12.574	tr|A0A2C9VPC3|A0A2C9VPC3_MANES	Malate dehydrogenase
evm.model.Scaffold_01.1125.1.61f997b9	tr|A0A1U8NWD3|A0A1U8NWD3_GOSHI	F-box/kelch-repeat protein At5g60570-like
evm.model.Scaffold_12.573	tr|A0A1U8FWP4|A0A1U8FWP4_CAPAN	Geranylgeranyl reductase
evm.model.Scaffold_18.949.1.61f997b7	tr|A0A0N7DK51|A0A0N7DK51_9ROSI	Heat shock transcription factor A9
evm.model.Scaffold_12.565	tr|A0A6A2XMY5|A0A6A2XMY5_HIBSY	NAC100 protein
evm.model.Scaffold_12.564	sp|Q9LXF2|PP385_ARATH	Pentatricopeptide repeat-containing protein At5g15300
evm.model.Scaffold_12.567	tr|A0A6A4LDA6|A0A6A4LDA6_9ERIC	Expansin
evm.model.Scaffold_12.566	tr|A5C3U7|A5C3U7_VITVI	Thioredoxin domain-containing protein
evm.model.Scaffold_12.569	tr|B9RLX3|B9RLX3_RICCO	Mads box protein, putative
evm.model.Scaffold_06.372.1.61f997b0	tr|B9SLP1|B9SLP1_RICCO	Amino acid transporter, putative
evm.model.Scaffold_12.568	tr|A0A2C9VP65|A0A2C9VP65_MANES	Chlorophyll a-b binding protein, chloroplastic
evm.model.Scaffold_17.839.1.61f997b5	tr|B9SWG2|B9SWG2_RICCO	Gtpase activating protein, putative
evm.model.Scaffold_12.560	tr|A0A0A7BW81|A0A0A7BW81_BRANA	MYB transcription factor 16
evm.model.Scaffold_12.563	sp|Q9LTV8|PP224_ARATH	Pentatricopeptide repeat-containing protein At3g12770
evm.model.Scaffold_21.971.1.61f997b7	tr|A0A2P5CEF8|A0A2P5CEF8_TREOI	Cdk-activating kinase assembly factor
evm.model.Scaffold_02.665.4.61f997b2	tr|A0A1R3IAF6|A0A1R3IAF6_COCAP	Ubiquitin-conjugating enzyme, E2
evm.model.Scaffold_12.598	tr|A0A5N6RNV2|A0A5N6RNV2_9ROSI	Vacuolar protein sorting-associated protein 29
evm.model.Scaffold_12.597	sp|Q8L736|SKI11_ARATH	F-box/kelch-repeat protein SKIP11
evm.model.Scaffold_12.599	tr|A0A6A6K6B1|A0A6A6K6B1_HEVBR	RING-type domain-containing protein
evm.model.Scaffold_15.234.2.61f997af	tr|A0A6A6NK82|A0A6A6NK82_HEVBR	Phenylalanyl-tRNA synthetase beta subunit
evm.model.Scaffold_12.590	tr|A0A6P3ZRA2|A0A6P3ZRA2_ZIZJJ	flavonol synthase/flavanone 3-hydroxylase-like
evm.model.Scaffold_12.592		Unknown protein
evm.model.Scaffold_02.1345.4.61f997b8	tr|A0A385JHH2|A0A385JHH2_POPTO	Double-stranded-RNA-binding protein 4
evm.model.Scaffold_12.591	sp|O48922|C98A2_SOYBN	Cytochrome P450 98A2
evm.model.Scaffold_12.594	tr|A0A5A7QY91|A0A5A7QY91_STRAF	Regulator of chromosome condensation family protein
evm.model.Scaffold_12.593	tr|A0A6A6MG35|A0A6A6MG35_HEVBR	TCP domain-containing protein
evm.model.Scaffold_12.596	tr|A0A2I4F4K2|A0A2I4F4K2_JUGRE	RINT1-like protein MAG2
evm.model.Scaffold_12.595	tr|A0A6P4ACZ5|A0A6P4ACZ5_ZIZJJ	microtubule-associated protein RP/EB family member 1A
evm.model.Scaffold_10.1221.1.61f997b9	tr|A0A2C9U2K4|A0A2C9U2K4_MANES	RRM domain-containing protein
evm.model.Scaffold_01.1015.1.61f997b8	tr|A0A2C9VAM7|A0A2C9VAM7_MANES	Phytocyanin domain-containing protein
evm.model.Scaffold_08.1009	sp|Q9FMM3|EXA1_ARATH	Protein ESSENTIAL FOR POTEXVIRUS ACCUMULATION 1
evm.model.Scaffold_08.1007	AT1G75160.1	Protein of unknown function (DUF620)
evm.model.Scaffold_09.684.1.61f997b4	tr|A0A061E9Z2|A0A061E9Z2_THECC	Early-responsive to dehydration stress protein (ERD4) isoform 1
evm.model.Scaffold_08.1008	tr|A0A061DGB7|A0A061DGB7_THECC	Sugar transporter, putative
evm.model.Scaffold_08.1005	tr|A0A6P6UIE8|A0A6P6UIE8_COFAR	outer envelope pore protein 24B, chloroplastic-like
evm.model.Scaffold_08.1006		Unknown protein
evm.model.Scaffold_08.1003	tr|A0A6A6NHC1|A0A6A6NHC1_HEVBR	Protein kinase domain-containing protein
evm.model.Scaffold_08.1004	tr|A0A2P5AV78|A0A2P5AV78_PARAD	Guanine nucleotide-binding protein, beta subunit
evm.model.Scaffold_07.588.8.61f997b1	tr|A0A2C9V4X6|A0A2C9V4X6_MANES	MFS domain-containing protein
evm.model.Scaffold_08.1001	tr|A0A6A6NDN9|A0A6A6NDN9_HEVBR	DUF4091 domain-containing protein
evm.model.Scaffold_08.1002	tr|A0A6N2KFC0|A0A6N2KFC0_SALVM	PCI domain-containing protein
evm.model.Scaffold_08.1000	tr|A0A2C9VY75|A0A2C9VY75_MANES	C2H2-type domain-containing protein
evm.model.Scaffold_12.587	tr|A0A4V6A3V7|A0A4V6A3V7_POPAL	Pentatricopeptide repeat-containing protein
evm.model.Scaffold_12.586	tr|A0A5N5GF76|A0A5N5GF76_9ROSA	Glutathione S-transferase U9-like
evm.model.Scaffold_12.589	tr|B9R994|B9R994_RICCO	Phytochrome kinase substrate, putative
evm.model.Scaffold_05.11.1.61f997ab.2.61fadbcf	sp|Q9SUH5|AUG8_ARATH	AUGMIN subunit 8
evm.model.Scaffold_21.1325.3.61f997ba	tr|A0A067JVG5|A0A067JVG5_JATCU	OTU domain-containing protein
evm.model.Scaffold_12.588	tr|A0A067K4W7|A0A067K4W7_JATCU	Methyltransferase
evm.model.Scaffold_13.321.2.61f997ad	tr|A0A2C9UV52|A0A2C9UV52_MANES	Sulfotransferase
evm.model.Scaffold_12.581	sp|O81767|PP348_ARATH	Pentatricopeptide repeat-containing protein At4g33990
evm.model.Scaffold_12.580	tr|I1IQ42|I1IQ42_BRADI	AB hydrolase-1 domain-containing protein
evm.model.Scaffold_12.146.1.61f997ad	tr|A0A2R6PS45|A0A2R6PS45_ACTCC	Zinc finger protein
evm.model.Scaffold_12.583	tr|A0A2C9VPB1|A0A2C9VPB1_MANES	zf-C2HC5 domain-containing protein
evm.model.Scaffold_12.582	tr|A0A067K569|A0A067K569_JATCU	zf-C2HC5 domain-containing protein
evm.model.Scaffold_12.585	sp|Q9LK58|PP225_ARATH	Pentatricopeptide repeat-containing protein At3g13150
evm.model.Scaffold_07.840.1.61f997b4	sp|Q0WVV0|PPR31_ARATH	Pentatricopeptide repeat-containing protein At1g10910, chloroplastic
evm.model.Scaffold_12.584	tr|C7FCQ9|C7FCQ9_ARALP	At1g74580-like protein
evm.model.Scaffold_08.1018	tr|W9REW8|W9REW8_9ROSA	DUF21 domain-containing protein
evm.model.Scaffold_08.1019	tr|A0A1Q3AT03|A0A1Q3AT03_CEPFO	LCM domain-containing protein
evm.model.Scaffold_08.1016	tr|A0A2P5CGW3|A0A2P5CGW3_TREOI	Erythronate-4-phosphate dehydrogenase family protein
evm.model.Scaffold_08.1017	tr|A0A0B0MHL0|A0A0B0MHL0_GOSAR	DUF21 domain-containing-like protein
evm.model.Scaffold_08.1014	tr|A0A6P4AFQ0|A0A6P4AFQ0_ZIZJJ	histone-lysine N-methyltransferase, H3 lysine-79 specific isoform X1
evm.model.Scaffold_08.1015	tr|A0A6A6LII2|A0A6A6LII2_HEVBR	CRAL-TRIO domain-containing protein
evm.model.Scaffold_08.1012	tr|A0A2I0IMC0|A0A2I0IMC0_PUNGR	Glucan endo-1,3-beta-D-glucosidase
evm.model.Scaffold_08.1013	tr|A0A6A6NHC6|A0A6A6NHC6_HEVBR	VARLMGL domain-containing protein
evm.model.Scaffold_03.908.2.61f997b3	tr|A0A2C9URH0|A0A2C9URH0_MANES	WD_REPEATS_REGION domain-containing protein
evm.model.Scaffold_08.1010	tr|A0A2C9TZZ7|A0A2C9TZZ7_MANES	Deoxyuridine 5'-triphosphate nucleotidohydrolase
evm.model.Scaffold_08.1011	tr|A0A6A6NHF6|A0A6A6NHF6_HEVBR	Glucose-6-phosphate isomerase
evm.model.Scaffold_20.393.1.61f997b0	tr|A0A314ZHN6|A0A314ZHN6_PRUYE	Pentatricopeptide repeat-containing protein
evm.model.Scaffold_22.806.2.61f997b3	tr|A0A2C9UGK7|A0A2C9UGK7_MANES	Protein kinase domain-containing protein
evm.model.Scaffold_01.981.1.61f997b8	tr|A0A4U5P549|A0A4U5P549_POPAL	Pentatricopeptide repeat-containing protein
evm.model.Scaffold_09.1314.2.61f997ba	tr|A0A6A6MS18|A0A6A6MS18_HEVBR	BZIP domain-containing protein
evm.model.Scaffold_20.283.1.61f997af	tr|A0A2P5EN25|A0A2P5EN25_TREOI	Villin
evm.model.Scaffold_21.682.1.61f997b4	tr|A0A2P5BI15|A0A2P5BI15_TREOI	MraZ
evm.model.Scaffold_14.816.1.61f997b3	tr|A0A2C9U3V7|A0A2C9U3V7_MANES	ThiF domain-containing protein
evm.model.Scaffold_17.949.1.61f997b6	tr|A0A2C9VER3|A0A2C9VER3_MANES	UBA domain-containing protein
evm.model.Scaffold_05.1220.3.61f997b7		Unknown protein
evm.model.Scaffold_04.1628.3.61f997bb	tr|A0A067LMH5|A0A067LMH5_JATCU	DDHD domain-containing protein
evm.model.Scaffold_01.1556.2.61f997bb	tr|A0A5N5GJV9|A0A5N5GJV9_9ROSA	Pentatricopeptide repeat-containing protein
evm.model.Scaffold_04.1252.1.61f997ba	tr|A0A5C7H3D1|A0A5C7H3D1_9ROSI	MRP-S28 domain-containing protein
evm.model.Scaffold_15.747.1.61f997b4	tr|A0A1V0JFL4|A0A1V0JFL4_POPTO	MYB family transcription factor
evm.model.Scaffold_19.945.2.61f997b6	sp|Q84WJ9|PP1R7_ARATH	Protein phosphatase 1 regulatory inhibitor subunit PPP1R7 homolog
evm.model.Scaffold_09.409.2.61f997b1	tr|A0A067L9Z1|A0A067L9Z1_JATCU	Eukaryotic translation initiation factor 3 subunit H
evm.model.Scaffold_06.254.1.61fadbd2	tr|B9SWC4|B9SWC4_RICCO	Glutaminase
evm.model.Scaffold_12.1214	tr|B9RIT5|B9RIT5_RICCO	Beta-carotene hydroxylase, putative
evm.model.Scaffold_12.1213	tr|A0A2C9UJ25|A0A2C9UJ25_MANES	CbiA domain-containing protein
evm.model.Scaffold_12.1212	AT5G52552.1	conserved peptide upstream open reading frame 14
evm.model.Scaffold_12.1211	tr|A0A061G279|A0A061G279_THECC	Transport protein SEC31
evm.model.Scaffold_12.1210	tr|A0A2C9VT57|A0A2C9VT57_MANES	Protein kinase domain-containing protein
evm.model.Scaffold_13.261.1.61f997ac	tr|A0A2C9UVE9|A0A2C9UVE9_MANES	Protein kinase domain-containing protein
evm.model.Scaffold_18.1194.3.61f997b9	tr|A0A1R3J7Q6|A0A1R3J7Q6_9ROSI	TRAF-like family protein
evm.model.Scaffold_12.1209	tr|A0A067JEG3|A0A067JEG3_JATCU	RRM domain-containing protein
evm.model.Scaffold_12.1208	tr|A0A1Q3C7Q0|A0A1Q3C7Q0_CEPFO	DUF819 domain-containing protein
evm.model.Scaffold_16.353.1.61f997b1	tr|A0A067LI06|A0A067LI06_JATCU	WD_REPEATS_REGION domain-containing protein
evm.model.Scaffold_12.1207	tr|A0A6A6MTS5|A0A6A6MTS5_HEVBR	FAD-binding FR-type domain-containing protein
evm.model.Scaffold_12.1206	tr|A0A2C9UIA6|A0A2C9UIA6_MANES	FAD-binding FR-type domain-containing protein
evm.model.Scaffold_12.1205	tr|A0A2C9UIA8|A0A2C9UIA8_MANES	Prolyl-tRNA synthetase
evm.model.Scaffold_12.1204	tr|A0A2C9VSG8|A0A2C9VSG8_MANES	GRAS domain-containing protein
evm.model.Scaffold_09.873.4.61f997b6.1.61fadbda		Unknown protein
evm.model.Scaffold_18.726.1.61fadbd8	tr|A0A067KD95|A0A067KD95_JATCU	Protein kinase domain-containing protein
evm.model.Scaffold_12.1203	tr|B9RIU8|B9RIU8_RICCO	Fibrillarin, putative
evm.model.Scaffold_12.1202	tr|B9RIU9|B9RIU9_RICCO	Ribosomal protein S9, putative
evm.model.Scaffold_12.1201	tr|A0A6J1AE48|A0A6J1AE48_9ROSI	BAHD acyltransferase DCR
evm.model.Scaffold_12.1200	tr|A0A2P5B5V1|A0A2P5B5V1_TREOI	MT-A70-like
evm.model.Scaffold_20.806.2.61f997b5	tr|A0A2C9UH07|A0A2C9UH07_MANES	Non-specific serine/threonine protein kinase
evm.model.Scaffold_11.990.1.61f997b9	tr|A0A6A1W5Z2|A0A6A1W5Z2_9ROSI	MATH domain-containing protein
evm.model.Scaffold_09.1106.2.61f997b8.1.61fadbdc	tr|B9SAR0|B9SAR0_RICCO	Arginine/serine-rich splicing factor, putative
evm.model.Scaffold_12.366.1.61f997b0	tr|A0A1U8KZT5|A0A1U8KZT5_GOSHI	lysine histidine transporter-like 6
evm.model.Scaffold_19.335.1.61f997ae	tr|A0A067K255|A0A067K255_JATCU	Methyltransf_11 domain-containing protein
evm.model.Scaffold_14.125.1.61f997ac.1.61fadbcf	AT5G41620.1	FUNCTIONS IN: molecular_function unknown; INVOLVED IN: biological_process unknown; LOCATED IN: chloroplast, plasma membrane; EXPRESSED IN: 9 plant structures; EXPRESSED DURING: 6 growth stages; BEST Arabidopsis thaliana protein match is: intracellular protein transport protein USO1-related .
evm.model.Scaffold_16.1264.2.61f997ba	tr|A0A061F637|A0A061F637_THECC	U3 small nucleolar RNA-associated protein 14 B isoform 4
evm.model.Scaffold_01.779.3.61f997b6	tr|A0A2C9VCU7|A0A2C9VCU7_MANES	Exostosin domain-containing protein
evm.model.Scaffold_18.340.1.61f997b0	tr|A0A6P5XK10|A0A6P5XK10_DURZI	omega-6 fatty acid desaturase, chloroplastic-like
evm.model.Scaffold_13.634.1.61fadbd4	tr|A0A6J1B6L2|A0A6J1B6L2_9ROSI	tetraspanin-19-like
evm.model.Scaffold_10.742.1.61f997b4	tr|A0A2C9VZ24|A0A2C9VZ24_MANES	Protein kinase domain-containing protein
evm.model.Scaffold_13.999.2.61f997b5	tr|A0A6J1AQ89|A0A6J1AQ89_9ROSI	S-norcoclaurine synthase 1-like
evm.model.Scaffold_04.1702.3.61f997bc	tr|A0A6A6KUX2|A0A6A6KUX2_HEVBR	GRAS domain-containing protein
evm.model.Scaffold_14.353.1.61f997ae	tr|A0A2C9WIK3|A0A2C9WIK3_MANES	Elongation factor G, chloroplastic
evm.model.Scaffold_22.88.1.61f997ab	tr|A0A2I4FYJ9|A0A2I4FYJ9_JUGRE	small ribosomal subunit biogenesis GTPase RsgA 1, mitochondrial
evm.model.Scaffold_21.888.2.61f997b6	tr|A0A199VHX7|A0A199VHX7_ANACO	GPN-loop GTPase 3
evm.model.Scaffold_13.944.1.61f997b4	tr|B9RHR3|B9RHR3_RICCO	Ferrochelatase
evm.model.Scaffold_22.751.1.61f997b3		Unknown protein
evm.model.Scaffold_10.632.1.61f997b3	tr|A0A2C9WE25|A0A2C9WE25_MANES	Protein kinase domain-containing protein
evm.model.Scaffold_05.372.1.61f997ae	tr|A0A2C9VKW5|A0A2C9VKW5_MANES	t-SNARE coiled-coil homology domain-containing protein
evm.model.Scaffold_01.1185.4.61f997ba	tr|A0A2I4H0K4|A0A2I4H0K4_JUGRE	pentatricopeptide repeat-containing protein CRP1, chloroplastic-like isoform X2
evm.model.Scaffold_02.630.1.61fadbd5	tr|A0A2C9WA41|A0A2C9WA41_MANES	SP-RING-type domain-containing protein
evm.model.Scaffold_03.1152.2.61f997b5	tr|A0A2C9UWE8|A0A2C9UWE8_MANES	Protein kinase domain-containing protein
evm.model.Scaffold_08.684.1.61f997b2	tr|A0A2C9U185|A0A2C9U185_MANES	NAD(P)H-hydrate epimerase
evm.model.Scaffold_10.179.1.61fadbd1	tr|A0A251LCG5|A0A251LCG5_MANES	RING-type E3 ubiquitin transferase
evm.model.Scaffold_17.491.1.61f997b1	tr|B9SYF0|B9SYF0_RICCO	Lipase_3 domain-containing protein
evm.model.Scaffold_11.724.1.61f997b6	tr|B9RGZ7|B9RGZ7_RICCO	Phosphoglycerate mutase, putative
evm.model.Scaffold_20.1023.2.61f997b7	sp|Q9ZQC5|ICR2_ARATH	Interactor of constitutive active ROPs 2, chloroplastic
evm.model.Scaffold_19.29.2.61f997ab	tr|A0A4U5QLX3|A0A4U5QLX3_POPAL	Golgin candidate 2
evm.model.Scaffold_14.165.2.61f997ac	tr|A0A2C9WBL6|A0A2C9WBL6_MANES	Mitogen-activated protein kinase
evm.model.Scaffold_16.1452.1.61f997bb	sp|Q9FZ48|UBC36_ARATH	Ubiquitin-conjugating enzyme E2 36
evm.model.Scaffold_06.1277.11.61f997ba.2.61fadbde	tr|A0A4U5Q2L7|A0A4U5Q2L7_POPAL	Transcription factor jumonji domain-containing family protein
evm.model.Scaffold_13.1036.1.61f997b5	sp|Q05349|12KD_FRAAN	Auxin-repressed 12.5 kDa protein
evm.model.Scaffold_07.1347.2.61f997b9	tr|A0A2P5DNC0|A0A2P5DNC0_PARAD	Transcriptional coactivator
evm.model.Scaffold_14.96.1.61f997ac	tr|A0A061G6G9|A0A061G6G9_THECC	Leucine-rich repeat family protein, putative isoform 5
evm.model.Scaffold_15.821.1.61f997b5	tr|A0A1Z1G644|A0A1Z1G644_TRISB	Glyceraldehyde-3-phosphate dehydrogenase
evm.model.Scaffold_12.1294	tr|A0A067JQ78|A0A067JQ78_JATCU	CCT domain-containing protein
evm.model.Scaffold_12.1293	tr|A0A6P3ZFW0|A0A6P3ZFW0_ZIZJJ	histone-lysine N-methyltransferase ATX4
evm.model.Scaffold_10.545.1.61f997b2	tr|A0A061FF68|A0A061FF68_THECC	RNA-binding family protein, putative
evm.model.Scaffold_12.1292		Unknown protein
evm.model.Scaffold_12.1291	tr|A0A2C9VRD0|A0A2C9VRD0_MANES	Protein kinase domain-containing protein
evm.model.Scaffold_12.1290	tr|A0A251KQB0|A0A251KQB0_MANES	Matrin-type domain-containing protein
evm.model.Scaffold_08.44.4.61f997ac	tr|A0A2C9WHI9|A0A2C9WHI9_MANES	Guanosine nucleotide diphosphate dissociation inhibitor
evm.model.Scaffold_12.1299	tr|A0A2P5A886|A0A2P5A886_PARAD	Bifunctional inhibitor/plant lipid transfer protein/seed storage helical domain containing protein
evm.model.Scaffold_12.1298		Unknown protein
evm.model.Scaffold_12.1297	tr|V4UN85|V4UN85_CITCL	BURP domain-containing protein
evm.model.Scaffold_12.1296	tr|A0A1J3GCX2|A0A1J3GCX2_NOCCA	AAI domain-containing protein
evm.model.Scaffold_12.1295	tr|A0A2C9UIQ0|A0A2C9UIQ0_MANES	CS domain-containing protein
evm.model.Scaffold_06.797.3.61f997b5.2.61fadbd9	tr|A0A4V6AB28|A0A4V6AB28_POPAL	B3 domain-containing transcription repressor VAL2-like isoform X1
evm.model.Scaffold_12.1283	tr|A0A2C9VRB7|A0A2C9VRB7_MANES	Protein-serine/threonine phosphatase
evm.model.Scaffold_12.1282	sp|O82147|SPDE_COFAR	Spermidine synthase
evm.model.Scaffold_12.1281	tr|A0A2R6RQQ2|A0A2R6RQQ2_ACTCC	Cyclic nucleotide-gated ion channel like
evm.model.Scaffold_12.1280	tr|A0A251J897|A0A251J897_MANES	Protein-serine/threonine phosphatase
evm.model.Scaffold_18.1181_evm.model.Scaffold_18.1182	tr|A0A2C9W535|A0A2C9W535_MANES	FHA domain-containing protein
evm.model.Scaffold_01.1519.1.61f997bb	tr|A0A4Y1RQR1|A0A4Y1RQR1_PRUDU	RAB GTPase homolog 8
evm.model.Scaffold_12.1289	sp|Q9LV03|GLUT1_ARATH	Glutamate synthase 1 [NADH], chloroplastic
evm.model.Scaffold_12.1288	tr|A0A2C9VSQ0|A0A2C9VSQ0_MANES	Protein kinase domain-containing protein
evm.model.Scaffold_12.1287	tr|A0A2C9VTP0|A0A2C9VTP0_MANES	Protein kinase domain-containing protein
evm.model.Scaffold_12.1286	tr|B9RIJ3|B9RIJ3_RICCO	Receptor serine/threonine kinase, putative
evm.model.Scaffold_12.1285	tr|A0A5J5ATK9|A0A5J5ATK9_9ASTE	Protein kinase domain-containing protein
evm.model.Scaffold_12.1284	tr|A0A5B7A134|A0A5B7A134_DAVIN	Protein kinase domain-containing protein
evm.model.Scaffold_04.1628.1.61f997bb	tr|A0A067LMH5|A0A067LMH5_JATCU	DDHD domain-containing protein
evm.model.Scaffold_04.1738.1.61f997bc	tr|A0A6A6MDY9|A0A6A6MDY9_HEVBR	Protein-serine/threonine phosphatase
evm.model.Scaffold_04.1303.3.61f997ba	AT5G56240.1	BEST Arabidopsis thaliana protein match is: hapless 8 .
evm.model.Scaffold_15.55.2.61f997ad.1.61fadbd0	tr|B9STX3|B9STX3_RICCO	GlcNAc-PI synthesis protein
evm.model.Scaffold_12.1073.1.61f997b8	tr|B9R9P7|B9R9P7_RICCO	40S ribosomal protein S20, putative
evm.model.Scaffold_12.1272		Unknown protein
evm.model.Scaffold_19.455.1.61f997b0.1.61fadbd3	tr|D6N3G3|D6N3G3_MALDO	Protein kinase
evm.model.Scaffold_12.1271	tr|B9I540|B9I540_POPTR	WRKY domain-containing protein
evm.model.Scaffold_12.1270	tr|A0A2C9VR62|A0A2C9VR62_MANES	BHLH domain-containing protein
evm.model.Scaffold_12.1279	AT2G46420.2	Plant protein 1589 of unknown function
evm.model.Scaffold_12.1278	tr|A0A067JEB4|A0A067JEB4_JATCU	J domain-containing protein
evm.model.Scaffold_12.1277	tr|B9RIL0|B9RIL0_RICCO	Trehalose 6-phosphate phosphatase
evm.model.Scaffold_12.1276	tr|A0A438GJC6|A0A438GJC6_VITVI	Abscisic acid receptor PYL8
evm.model.Scaffold_12.1275	tr|A0A1U8MKA2|A0A1U8MKA2_GOSHI	ATP-dependent zinc metalloprotease FTSH 11, chloroplastic/mitochondrial-like
evm.model.Scaffold_12.1274	tr|A0A2I4E051|A0A2I4E051_JUGRE	polypyrimidine tract-binding protein homolog 2-like
evm.model.Scaffold_12.1273	tr|A0A2C9UJ24|A0A2C9UJ24_MANES	Bidirectional sugar transporter SWEET
evm.model.Scaffold_12.1261	tr|A0A251J8P5|A0A251J8P5_MANES	Protein kinase domain-containing protein
evm.model.Scaffold_12.1260	tr|A0A6A6MT95|A0A6A6MT95_HEVBR	BED-type domain-containing protein
evm.model.Scaffold_12.1269	tr|A0A2C9VRC7|A0A2C9VRC7_MANES	Mur_ligase_M domain-containing protein
evm.model.Scaffold_12.1268	tr|A0A7J7CE47|A0A7J7CE47_TRIWF	Protein IWS1 A isoform X1
evm.model.Scaffold_12.279.1.61f997af	tr|A0A6P4MMT4|A0A6P4MMT4_GOSAR	amino-acid permease BAT1 homolog
evm.model.Scaffold_12.1267	tr|B9RIM4|B9RIM4_RICCO	Mitochondrial carrier protein, putative
evm.model.Scaffold_12.1266	sp|Q8VYM2|PHT11_ARATH	Inorganic phosphate transporter 1-1
evm.model.Scaffold_18.803.1.61f997b5	tr|A0A061GSI4|A0A061GSI4_THECC	3beta-hydroxysteroid-dehydrogenase/decarboxylase isoform 2
evm.model.Scaffold_12.1265	tr|A0A6P6BA02|A0A6P6BA02_DURZI	plastid division protein PDV1-like
evm.model.Scaffold_12.1264	tr|A0A1L6CAY6|A0A1L6CAY6_9ROSI	AP2/ERF domain-containing transcription factor
evm.model.Scaffold_12.1263	tr|A0A200PUP4|A0A200PUP4_9MAGN	Ubiquitin-conjugating enzyme
evm.model.Scaffold_12.1262	tr|A0A067JED2|A0A067JED2_JATCU	TH1 domain-containing protein
evm.model.Scaffold_05.103.1.61f997ac.3.61fadbcf	tr|B9SUA8|B9SUA8_RICCO	Tyrosine-specific transport protein, putative
evm.model.Scaffold_12.52.1.61f997ac	sp|Q9SAL0|RGLG4_ARATH	E3 ubiquitin-protein ligase RGLG4
evm.model.Scaffold_12.1259	tr|A0A2C9UJ34|A0A2C9UJ34_MANES	UBA domain-containing protein
evm.model.Scaffold_04.390.1.61f997b1	tr|A0A4U5QXW0|A0A4U5QXW0_POPAL	Exocyst complex component SEC10-like
evm.model.Scaffold_12.1250	tr|A0A4U5R388|A0A4U5R388_POPAL	WD_REPEATS_REGION domain-containing protein
evm.model.Scaffold_17.1118.1.61fadbdc	tr|A0A1Q3CXA6|A0A1Q3CXA6_CEPFO	B3 domain-containing protein
evm.model.Scaffold_13.990.1.61f997b5	tr|A0A2I4FX17|A0A2I4FX17_JUGRE	BUD13 homolog
evm.model.Scaffold_12.1258	tr|A0A2C9UJT7|A0A2C9UJT7_MANES	Hexosyltransferase
evm.model.Scaffold_22.352.1.61f997ae	tr|A0A2P5C3B1|A0A2P5C3B1_TREOI	Glutaredoxin
evm.model.Scaffold_12.1257	tr|A0A7J7CAU7|A0A7J7CAU7_TRIWF	ABC transporter C family member 10-like
evm.model.Scaffold_12.1256	tr|A0A5B6VMP3|A0A5B6VMP3_9ROSI	tRNA dimethylallyltransferase
evm.model.Scaffold_21.1241.1.61f997b9.1.61fadbde	tr|A0A6A6M054|A0A6A6M054_HEVBR	Coilin
evm.model.Scaffold_02.1200	tr|A0A438EA93|A0A438EA93_VITVI	Pentatricopeptide repeat-containing protein
evm.model.Scaffold_12.1255	tr|A0A061G8M8|A0A061G8M8_THECC	LIM domain-containing protein A, putative isoform 1
evm.model.Scaffold_02.1201	tr|A0A2C9WJN1|A0A2C9WJN1_MANES	RRP7 domain-containing protein
evm.model.Scaffold_12.1254	tr|A0A5N5FE82|A0A5N5FE82_9ROSA	Pentatricopeptide repeat-containing protein
evm.model.Scaffold_02.1202	tr|A0A067JXS5|A0A067JXS5_JATCU	S-adenosylmethionine decarboxylase proenzyme
evm.model.Scaffold_12.1253	tr|A0A2C9VRA9|A0A2C9VRA9_MANES	Glyco_hydro_18 domain-containing protein
evm.model.Scaffold_02.1203	tr|A0A4S4DFF5|A0A4S4DFF5_CAMSI	S-adenosylmethionine decarboxylase alpha chain
evm.model.Scaffold_12.1252	tr|A0A2C9VR40|A0A2C9VR40_MANES	Pyruvate kinase
evm.model.Scaffold_02.1204	tr|F4NCK1|F4NCK1_BETVU	Reverse transcriptase domain-containing protein
evm.model.Scaffold_12.1251	tr|A0A2C9VSP2|A0A2C9VSP2_MANES	TIMELESS domain-containing protein
evm.model.Scaffold_17.931.1.61f997b6	tr|A0A6J1ARU9|A0A6J1ARU9_9ROSI	fasciclin-like arabinogalactan protein 17
evm.model.Scaffold_11.169_evm.model.Scaffold_11.170	tr|A0A2C9UXA4|A0A2C9UXA4_MANES	Pectinesterase
evm.model.Scaffold_04.1527.2.61f997bb	tr|A0A067L118|A0A067L118_JATCU	RRM domain-containing protein
evm.model.Scaffold_12.1249	tr|B9RIQ0|B9RIQ0_RICCO	Receptor-like serine/threonine-protein kinase
evm.model.Scaffold_17.514.1.61f997b1	tr|A0A199UBZ9|A0A199UBZ9_MANES	C2H2-type domain-containing protein
evm.model.Scaffold_12.1248	tr|A0A7J0ECB9|A0A7J0ECB9_9ERIC	CAAX amino terminal protease family protein
evm.model.Scaffold_21.62.3.61f997ad	tr|A0A4Y1REX1|A0A4Y1REX1_PRUDU	Alpha/beta-Hydrolases superfamily protein
evm.model.Scaffold_20.132.1.61f997ad	sp|Q9SZL8|FRS5_ARATH	Protein FAR1-RELATED SEQUENCE 5
evm.model.Scaffold_12.1247		Unknown protein
evm.model.Scaffold_11.297.1.61f997b1	tr|A0A4U5PRP4|A0A4U5PRP4_POPAL	PHD finger family protein
evm.model.Scaffold_12.1246	tr|A0A4U5R1F9|A0A4U5R1F9_POPAL	S-type anion channel SLAH2-like
evm.model.Scaffold_02.1210	tr|A0A067JKE3|A0A067JKE3_JATCU	Metalloenzyme domain-containing protein
evm.model.Scaffold_12.1245	tr|A0A6A6MNZ1|A0A6A6MNZ1_HEVBR	AAA domain-containing protein
evm.model.Scaffold_22.586.2.61f997b1	tr|A0A2I4H7N2|A0A2I4H7N2_JUGRE	pentatricopeptide repeat-containing protein At5g65560-like isoform X1
evm.model.Scaffold_02.1211	tr|A0A6A6MKC4|A0A6A6MKC4_HEVBR	Tryptophan synthase
evm.model.Scaffold_12.1244	tr|A0A2C9VR28|A0A2C9VR28_MANES	F-box domain-containing protein
evm.model.Scaffold_02.1212	AT1G61600.1	Protein of unknown function (DUF1262)
evm.model.Scaffold_12.1243	tr|A0A2C9UJ44|A0A2C9UJ44_MANES	Reticulon-like protein
evm.model.Scaffold_02.1213	tr|A0A1U8M974|A0A1U8M974_GOSHI	protein FLX-like 2 isoform X2
evm.model.Scaffold_12.1242	sp|Q9FLX4|MAKR5_ARATH	Membrane-associated kinase regulator 5
evm.model.Scaffold_02.1214	tr|A0A067JWH2|A0A067JWH2_JATCU	RING-type E3 ubiquitin transferase BRCA1
evm.model.Scaffold_12.1241	tr|B9RIQ7|B9RIQ7_RICCO	LEA_2 domain-containing protein
evm.model.Scaffold_02.1215	tr|A0A6A6MJ12|A0A6A6MJ12_HEVBR	PMR5N domain-containing protein
evm.model.Scaffold_12.1240	tr|A0A4U5R1H9|A0A4U5R1H9_POPAL	ABC transporter family protein
evm.model.Scaffold_02.1205	tr|A0A6J5UGZ2|A0A6J5UGZ2_PRUAR	Rab-GAP TBC domain-containing protein
evm.model.Scaffold_02.1206	tr|A0A2C9WCY3|A0A2C9WCY3_MANES	AAA domain-containing protein
evm.model.Scaffold_02.1207	tr|V9M5A2|V9M5A2_MANES	Proline dehydrogenase
evm.model.Scaffold_14.421.1.61f997af.1.61fadbd3	tr|A0A2C9WAS5|A0A2C9WAS5_MANES	Altered inheritance of mitochondria protein 24, mitochondrial
evm.model.Scaffold_02.1208	tr|A0A4U5NQA1|A0A4U5NQA1_POPAL	SEC1-family transport family protein
evm.model.Scaffold_02.1209	tr|A0A2C9V022|A0A2C9V022_MANES	LRRNT_2 domain-containing protein
evm.model.Scaffold_12.1239	tr|A0A1Q3BXT7|A0A1Q3BXT7_CEPFO	Glycosyltransferase
evm.model.Scaffold_12.1238	tr|A0A067JQG0|A0A067JQG0_JATCU	Glycosyltransferase
evm.model.Scaffold_12.1237	tr|A0A1Q3BXT7|A0A1Q3BXT7_CEPFO	Glycosyltransferase
evm.model.Scaffold_12.110.1.61f997ad	tr|V4UHR8|V4UHR8_CITCL	BED-type domain-containing protein
evm.model.Scaffold_21.668.2.61f997b4	tr|A0A067LMF9|A0A067LMF9_JATCU	DUF2052 domain-containing protein
evm.model.Scaffold_12.389.1.61f997b0	tr|A0A061EB44|A0A061EB44_THECC	Decapping 5
evm.model.Scaffold_12.1236	tr|A0A1Q3BXT7|A0A1Q3BXT7_CEPFO	Glycosyltransferase
evm.model.Scaffold_02.1220	tr|A0A1R3H1D3|A0A1R3H1D3_COCAP	Cytochrome P450
evm.model.Scaffold_12.1235	tr|A0A2C9UJ05|A0A2C9UJ05_MANES	Glycosyltransferase
evm.model.Scaffold_02.1221	tr|A0A1R3H1D3|A0A1R3H1D3_COCAP	Cytochrome P450
evm.model.Scaffold_12.1234	tr|A0A2C9UJ19|A0A2C9UJ19_MANES	Trafficking protein particle complex subunit
evm.model.Scaffold_02.1222		Unknown protein
evm.model.Scaffold_12.1233	tr|A0A1U8N3T4|A0A1U8N3T4_GOSHI	protein SGT1 homolog B-like
evm.model.Scaffold_02.1223	tr|A0A1R3H1D3|A0A1R3H1D3_COCAP	Cytochrome P450
evm.model.Scaffold_02.1224	tr|A0A067JNI5|A0A067JNI5_JATCU	Protein kinase domain-containing protein
evm.model.Scaffold_02.1225	tr|A0A5B6UN77|A0A5B6UN77_9ROSI	Transmembrane protein 33-like protein
evm.model.Scaffold_12.1230	tr|A0A1R3IWR2|A0A1R3IWR2_COCAP	Tic22-like protein
evm.model.Scaffold_02.1226	tr|A0A6A6MG98|A0A6A6MG98_HEVBR	CCHC-type domain-containing protein
evm.model.Scaffold_02.1216		Unknown protein
evm.model.Scaffold_12.514.1.61f997b2.2.61fadbd6	tr|B9RLR5|B9RLR5_RICCO	Diacylglycerol kinase
evm.model.Scaffold_16.1053.1.61f997b9	tr|A0A2C9UE63|A0A2C9UE63_MANES	Non-lysosomal glucosylceramidase
evm.model.Scaffold_02.1217	tr|A0A2C9WBU7|A0A2C9WBU7_MANES	Endo-1,3(4)-beta-glucanase
evm.model.Scaffold_02.1218	tr|A0A200R1L5|A0A200R1L5_9MAGN	Cytochrome P450
evm.model.Scaffold_02.1219	tr|A0A1R3H1D3|A0A1R3H1D3_COCAP	Cytochrome P450
evm.model.Scaffold_19.358.1.61f997ae	tr|A0A067KDC9|A0A067KDC9_JATCU	AIG1-type G domain-containing protein
evm.model.Scaffold_12.1229	tr|A0A2C9VR20|A0A2C9VR20_MANES	J domain-containing protein
evm.model.Scaffold_12.1228	sp|Q2V3H0|PP322_ARATH	Pentatricopeptide repeat-containing protein At4g18975, chloroplastic
evm.model.Scaffold_12.1227	AT3G49140.1	Pentatricopeptide repeat (PPR) superfamily protein
evm.model.Scaffold_12.1226	tr|A0A1R3IWL3|A0A1R3IWL3_COCAP	Ornithine cyclodeaminase/mu-crystallin
evm.model.Scaffold_06.13.2.61f997ac	tr|A0A4U5Q8Q0|A0A4U5Q8Q0_POPAL	Protein TRIGALACTOSYLDIACYLGLYCEROL 4, chloroplastic
evm.model.Scaffold_02.1230	tr|A0A6A1VG66|A0A6A1VG66_9ROSI	Cyclin-B1-2
evm.model.Scaffold_12.1225	tr|A0A1U8N0Y3|A0A1U8N0Y3_GOSHI	DNA-directed primase/polymerase protein-like
evm.model.Scaffold_02.1231	tr|A0A7J7DMC8|A0A7J7DMC8_TRIWF	Translation initiation factor eIF-2B subunit delta
evm.model.Scaffold_12.1224	tr|A0A314UTJ9|A0A314UTJ9_PRUYE	DUF21 domain-containing protein
evm.model.Scaffold_02.1232	tr|A0A4D6LX07|A0A4D6LX07_VIGUN	Transcription factor
evm.model.Scaffold_12.1223	tr|A0A7J0G6M2|A0A7J0G6M2_9ERIC	Transmembrane protein, putative
evm.model.Scaffold_02.1233	tr|B9SWL5|B9SWL5_RICCO	Allene-oxide cyclase
evm.model.Scaffold_12.1222	tr|A0A2C9UJ15|A0A2C9UJ15_MANES	HMA domain-containing protein
evm.model.Scaffold_02.1234		Unknown protein
evm.model.Scaffold_12.1221	tr|A0A067JEF4|A0A067JEF4_JATCU	HTH myb-type domain-containing protein
evm.model.Scaffold_02.1235		Unknown protein
evm.model.Scaffold_12.1220	tr|A0A5B6W243|A0A5B6W243_9ROSI	Chorismate synthase
evm.model.Scaffold_02.1236	tr|A0A067KM95|A0A067KM95_JATCU	DDT domain-containing protein
evm.model.Scaffold_02.1237	tr|A0A067KKY4|A0A067KKY4_JATCU	Rhomboid domain-containing protein
evm.model.Scaffold_02.1227	tr|A0A067KD22|A0A067KD22_JATCU	CCHC-type domain-containing protein
evm.model.Scaffold_02.1228	tr|A0A6J1BCF2|A0A6J1BCF2_9ROSI	protein CROWDED NUCLEI 1
evm.model.Scaffold_02.1229	tr|A0A6A6MIT9|A0A6A6MIT9_HEVBR	Cytochrome b561 domain-containing protein
evm.model.Scaffold_14.385.2.61f997ae	tr|A0A067KUP1|A0A067KUP1_JATCU	tRNA_edit domain-containing protein
evm.model.Scaffold_12.1219	tr|B9RIS9|B9RIS9_RICCO	40S ribosomal protein S10, putative
evm.model.Scaffold_12.1218	tr|B9RIT0|B9RIT0_RICCO	Heat shock protein, putative
evm.model.Scaffold_12.1217	tr|A0A6J0ZPU8|A0A6J0ZPU8_9ROSI	glutaminyl-peptide cyclotransferase
evm.model.Scaffold_12.1216	tr|A0A2N9G677|A0A2N9G677_FAGSY	Pectate_lyase_3 domain-containing protein
evm.model.Scaffold_12.1215	tr|A0A061G0E6|A0A061G0E6_THECC	Pectin lyase-like superfamily protein isoform 2
evm.model.Scaffold_20.852.2.61f997b6	tr|A0A2I4GB99|A0A2I4GB99_JUGRE	protein ACCUMULATION AND REPLICATION OF CHLOROPLASTS 3 isoform X1
evm.model.Scaffold_15.601.1.61f997b2	tr|A0A2C9UJP6|A0A2C9UJP6_MANES	Lactamase_B domain-containing protein
evm.model.Scaffold_10.358.1.61fadbd4	tr|B9R7K5|B9R7K5_RICCO	Cytochrome P450, putative
evm.model.Scaffold_10.1415.3.61fadbdf	tr|A0A6A6L658|A0A6A6L658_HEVBR	Protein phosphatase
evm.model.Scaffold_02.1240	tr|A0A6P3ZKF5|A0A6P3ZKF5_ZIZJJ	14-3-3-like protein A
evm.model.Scaffold_02.1241	tr|A0A2I0L4K4|A0A2I0L4K4_PUNGR	T-complex protein 1 subunit zeta 1
evm.model.Scaffold_02.1242	tr|A0A2C9WK53|A0A2C9WK53_MANES	Abhydrolase_3 domain-containing protein
evm.model.Scaffold_03.1183.1.61f997b6.1.61fadbda	tr|A0A061GEF2|A0A061GEF2_THECC	F3H9.11 protein isoform 3
evm.model.Scaffold_02.1243	tr|A0A1S3CAC7|A0A1S3CAC7_CUCME	HEAT repeat-containing protein 5B isoform X2
evm.model.Scaffold_02.1244	tr|A0A067KMA3|A0A067KMA3_JATCU	NADPH-dependent diflavin oxidoreductase 1
evm.model.Scaffold_02.1245	tr|A0A061EIJ4|A0A061EIJ4_THECC	Regulator of Vps4 activity in the MVB pathway protein, putative
evm.model.Scaffold_02.1246		Unknown protein
evm.model.Scaffold_02.1247	tr|A0A067KKZ5|A0A067KKZ5_JATCU	Ubiquitin receptor RAD23
evm.model.Scaffold_02.1248	tr|A0A251LQ21|A0A251LQ21_MANES	Alpha-1,3-glucosyltransferase
evm.model.Scaffold_07.588.10.61f997b1	tr|A0A2C9V4X6|A0A2C9V4X6_MANES	MFS domain-containing protein
evm.model.Scaffold_02.1238	tr|A0A2P5F6U3|A0A2P5F6U3_TREOI	AWPM-19-like
evm.model.Scaffold_02.1239	sp|Q9FN03|UVR8_ARATH	Ultraviolet-B receptor UVR8
evm.model.Scaffold_02.1180.1.61f997b7	tr|A0A2C9WBR8|A0A2C9WBR8_MANES	6-phosphogluconate dehydrogenase, decarboxylating
evm.model.Scaffold_15.1159.5.61f997b8	tr|B9RIU9|B9RIU9_RICCO	Ribosomal protein S9, putative
evm.model.Scaffold_02.1250		Unknown protein
evm.model.Scaffold_02.1251	tr|B9RSK4|B9RSK4_RICCO	Cytochrome P450, putative
evm.model.Scaffold_10.380.2.61f997b0	tr|A0A4U5PWC0|A0A4U5PWC0_POPAL	CST complex subunit CTC1
evm.model.Scaffold_02.1252	tr|A0A438HJD8|A0A438HJD8_VITVI	RNA-binding KH domain-containing protein RCF3
evm.model.Scaffold_02.1253	tr|A0A2C9WBI9|A0A2C9WBI9_MANES	LOB domain-containing protein
evm.model.Scaffold_02.1254		Unknown protein
evm.model.Scaffold_16.1090.2.61f997b9	tr|B9RWD6|B9RWD6_RICCO	Sucrose-phosphate synthase
evm.model.Scaffold_02.1255	tr|B9S5G3|B9S5G3_RICCO	Ribulose bisphosphate carboxylase small chain
evm.model.Scaffold_02.1256		Unknown protein
evm.model.Scaffold_02.1257	tr|A0A2C9WMC1|A0A2C9WMC1_MANES	Hydrolase_4 domain-containing protein
evm.model.Scaffold_02.1258	tr|A0A2I4EC27|A0A2I4EC27_JUGRE	caffeoylshikimate esterase
evm.model.Scaffold_02.1259	tr|A0A2P2J729|A0A2P2J729_RHIMU	Zinc transporter 5
evm.model.Scaffold_16.1521.1.61f997bb	tr|A0A2C9W5T1|A0A2C9W5T1_MANES	RING-type E3 ubiquitin transferase
evm.model.Scaffold_02.1249	tr|B9RYJ0|B9RYJ0_RICCO	Pentatricopeptide repeat-containing protein, putative
evm.model.Scaffold_08.1007.1.61f997b6	AT1G75160.1	Protein of unknown function (DUF620)
evm.model.Scaffold_20.847.2.61f997b5	sp|Q94JZ8|PUX7_ARATH	Plant UBX domain-containing protein 7
evm.model.Scaffold_02.204.3.61f997ad.1.61fadbd1	tr|A0A2C9WNB0|A0A2C9WNB0_MANES	FAD-binding PCMH-type domain-containing protein
evm.model.Scaffold_02.65.1.61f997ac	tr|A0A4V6A7Z8|A0A4V6A7Z8_POPAL	Kinase family protein
evm.model.Scaffold_14.1127.1.61f997b6	tr|A0A2C9WCZ0|A0A2C9WCZ0_MANES	Homeobox domain-containing protein
evm.model.Scaffold_12.220.1.61f997ae	tr|A0A067KIU8|A0A067KIU8_JATCU	GLTP domain-containing protein
evm.model.Scaffold_17.995.1.61f997b7	tr|A0A067JYM0|A0A067JYM0_JATCU	J domain-containing protein
evm.model.Scaffold_10.1308.1.61f997ba	tr|A0A4U5PXE0|A0A4U5PXE0_POPAL	Ethylene-overproduction protein 1-like
evm.model.Scaffold_22.256.2.61f997ad	tr|A0A2C9USV3|A0A2C9USV3_MANES	Radical_SAM domain-containing protein
evm.model.Scaffold_16.257.1.61f997b0.2.61fadbd3	tr|A0A067L8E3|A0A067L8E3_JATCU	Acetyltransferase component of pyruvate dehydrogenase complex
evm.model.Scaffold_02.1260	tr|A0A067KD56|A0A067KD56_JATCU	40S ribosomal protein S7
evm.model.Scaffold_02.1261	tr|A0A6A6MJ60|A0A6A6MJ60_HEVBR	Mannose-6-phosphate isomerase
evm.model.Scaffold_02.1262	tr|A0A6A6M428|A0A6A6M428_HEVBR	Protein MAK16 homolog
evm.model.Scaffold_02.1263	tr|A0A7J6V1R2|A0A7J6V1R2_THATH	Peptidase M50B-like protein
evm.model.Scaffold_02.1264	tr|A0A6A6MN72|A0A6A6MN72_HEVBR	VARLMGL domain-containing protein
evm.model.Scaffold_02.1265	tr|A0A1Q3CZA3|A0A1Q3CZA3_CEPFO	DUF4378 domain-containing protein/VARLMGL domain-containing protein
evm.model.Scaffold_02.1266		Unknown protein
evm.model.Scaffold_02.1267	sp|Q9M5P4|CRS2_MAIZE	Chloroplastic group IIB intron splicing facilitator CRS2, chloroplastic
evm.model.Scaffold_02.1268	tr|A0A067KMC9|A0A067KMC9_JATCU	C2H2-type domain-containing protein
evm.model.Scaffold_02.1269	tr|A0A067KL20|A0A067KL20_JATCU	MFS domain-containing protein
evm.model.Scaffold_16.995.1.61f997b8	tr|A0A067KB28|A0A067KB28_JATCU	3-isopropylmalate dehydratase
evm.model.Scaffold_11.75.1.61f997ae	tr|A0A2C9W2Z9|A0A2C9W2Z9_MANES	Amidohydro_3 domain-containing protein
evm.model.Scaffold_07.205_evm.model.Scaffold_07.206	tr|A0A067LKI8|A0A067LKI8_JATCU	MYB family protein
evm.model.Scaffold_13.1248.1.61fadbdb	tr|A0A2P2IL68|A0A2P2IL68_RHIMU	Ribosomal RNA-processing protein 17
evm.model.Scaffold_16.174.1.61f997af	tr|A0A438K6X5|A0A438K6X5_VITVI	GDSL esterase/lipase 1
evm.model.Scaffold_02.1270		Unknown protein
evm.model.Scaffold_02.1271	tr|A0A7J0EKF5|A0A7J0EKF5_9ERIC	Core-2/I-branching beta-1,6-N-acetylglucosaminyltransferase family protein
evm.model.Scaffold_02.1272	tr|A0A6A6L6N2|A0A6A6L6N2_HEVBR	Fatty acid hydroxylase domain-containing protein
evm.model.Scaffold_02.1273	tr|A0A4V6A7U8|A0A4V6A7U8_POPAL	Chloroplastic group IIA intron splicing facilitator CRS1, chloroplastic
evm.model.Scaffold_02.1274	tr|A0A2C9WD56|A0A2C9WD56_MANES	Protein kinase domain-containing protein
evm.model.Scaffold_02.1275	tr|A0A2C9WD56|A0A2C9WD56_MANES	Protein kinase domain-containing protein
evm.model.Scaffold_02.1276	tr|A0A2C9WD56|A0A2C9WD56_MANES	Protein kinase domain-containing protein
evm.model.Scaffold_02.1277	tr|A0A061EI99|A0A061EI99_THECC	Alpha/beta-Hydrolases superfamily protein isoform 1
evm.model.Scaffold_17.266.1.61f997af	tr|A0A2C9W8J9|A0A2C9W8J9_MANES	CYCLIN domain-containing protein
evm.model.Scaffold_02.1278	tr|A0A2P5ARF8|A0A2P5ARF8_TREOI	50S ribosomal protein-like protein
evm.model.Scaffold_02.1279	tr|A0A2C9WC11|A0A2C9WC11_MANES	Protein kinase domain-containing protein
evm.model.Scaffold_21.439.1.61f997b1	tr|A0A6J1BHR0|A0A6J1BHR0_9ROSI	AUGMIN subunit 6
evm.model.Scaffold_20.742.2.61f997b4	tr|A0A2C9UGJ6|A0A2C9UGJ6_MANES	Protein kinase domain-containing protein
evm.model.Scaffold_02.1280	tr|A0A6A6LKE7|A0A6A6LKE7_HEVBR	AAA domain-containing protein
evm.model.Scaffold_02.1281	tr|A0A6A6K243|A0A6A6K243_HEVBR	Glutamine amidotransferase type-1 domain-containing protein
evm.model.Scaffold_02.1282	sp|P04793|HSP13_SOYBN	17.5 kDa class I heat shock protein
evm.model.Scaffold_02.1283	tr|A0A6J1BBA0|A0A6J1BBA0_9ROSI	lisH domain and HEAT repeat-containing protein KIAA1468
evm.model.Scaffold_02.1284	tr|A0A5B6UQ42|A0A5B6UQ42_9ROSI	LisH domain and HEAT repeat-containing protein
evm.model.Scaffold_02.1285	tr|A0A2C9WJV0|A0A2C9WJV0_MANES	Protein kinase domain-containing protein
evm.model.Scaffold_02.1286	tr|A0A0B0MSV1|A0A0B0MSV1_GOSAR	Immunoglobulin A1 protease autotransporter
evm.model.Scaffold_20.164.2.61f997ae	tr|A0A5N5MAH4|A0A5N5MAH4_9ROSI	Protein kinase domain-containing protein
evm.model.Scaffold_02.1287	tr|A0A067KDA6|A0A067KDA6_JATCU	MADS-box domain-containing protein
evm.model.Scaffold_02.1288		Unknown protein
evm.model.Scaffold_02.1289	tr|A0A2R6RU76|A0A2R6RU76_ACTCC	Zinc finger CCCH domain-containing protein
evm.model.Scaffold_20.957.2.61f997b7	tr|A0A5N5MBB6|A0A5N5MBB6_9ROSI	S-adenosylmethionine synthase
evm.model.Scaffold_02.1290	tr|W9SQ52|W9SQ52_9ROSA	Nuclear transcription factor Y subunit C-2
evm.model.Scaffold_02.1291	tr|B9SPZ5|B9SPZ5_RICCO	Protein DETOXIFICATION
evm.model.Scaffold_02.1292	tr|Q9MBB9|Q9MBB9_SALGI	Polygalacturonase
evm.model.Scaffold_02.1293	tr|A0A2C9WDZ5|A0A2C9WDZ5_MANES	Protein DETOXIFICATION
evm.model.Scaffold_11.1807.2.61f997bc	tr|B9S3M9|B9S3M9_RICCO	Heat shock 70 kDa protein, putative
evm.model.Scaffold_02.1294	tr|A0A2K2AS62|A0A2K2AS62_POPTR	Protein DETOXIFICATION
evm.model.Scaffold_02.1295	tr|A0A4U5QBW2|A0A4U5QBW2_POPAL	2-hydroxyacyl-CoA lyase
evm.model.Scaffold_01.80.3.61f997ae	tr|A0A314U5D2|A0A314U5D2_PRUYE	DNA repair protein RAD51 homolog 2
evm.model.Scaffold_02.1296	tr|D2D327|D2D327_GOSHI	2-hydroxyacyl-CoA lyase-like
evm.model.Scaffold_02.1297		Unknown protein
evm.model.Scaffold_02.1298		Unknown protein
evm.model.Scaffold_02.1299	tr|A0A4U5QC15|A0A4U5QC15_POPAL	Histone chaperone ASF1B-like
evm.model.Scaffold_08.16.2.61f997ab	tr|A0A067LED5|A0A067LED5_JATCU	Aspartokinase
evm.model.Scaffold_23.600.1.61f997ab	tr|A0A2I4ELD6|A0A2I4ELD6_JUGRE	nucleobase-ascorbate transporter 11-like
evm.model.Scaffold_22.600.1.61f997b1	tr|A0A067K4F3|A0A067K4F3_JATCU	Alpha-1,6-mannosyl-glycoprotein 2-beta-N-acetylglucosaminyltransferase
evm.model.Scaffold_04.1523.3.61f997bb	tr|A0A2C9WJX4|A0A2C9WJX4_MANES	RING-type E3 ubiquitin transferase
evm.model.Scaffold_12.411	tr|A0A1U8A9F5|A0A1U8A9F5_NELNU	Ribonucloprotein
evm.model.Scaffold_21.384.2.61f997b0	sp|Q8RXN8|NRP_ARATH	DCD domain-containing protein NRP
evm.model.Scaffold_12.410	tr|B9RLB5|B9RLB5_RICCO	S-adenosylmethionine decarboxylase proenzyme
evm.model.Scaffold_12.413	sp|Q9FZ70|FDL1_ARATH	F-box/FBD/LRR-repeat protein At1g13570
evm.model.Scaffold_12.412	tr|A0A4U5QVH0|A0A4U5QVH0_POPAL	Protein kinase domain-containing protein
evm.model.Scaffold_05.1220.5.61f997b7		Unknown protein
evm.model.Scaffold_18.161.1.61f997ad	tr|A0A2C9UNU6|A0A2C9UNU6_MANES	SET domain-containing protein
evm.model.Scaffold_12.415	tr|A0A6A6MKU7|A0A6A6MKU7_HEVBR	CYTH domain-containing protein
evm.model.Scaffold_12.414	tr|A0A5N5GDB8|A0A5N5GDB8_9ROSA	Pentatricopeptide repeat-containing protein
evm.model.Scaffold_12.417	tr|A0A498HL07|A0A498HL07_MALDO	TLC domain-containing protein
evm.model.Scaffold_12.416	tr|A0A2C9UK95|A0A2C9UK95_MANES	Peroxidase
evm.model.Scaffold_16.752.1.61f997b6	sp|Q84V03|FB348_ARATH	F-box protein At2g16365
evm.model.Scaffold_12.330.1.61f997b0	tr|A0A6A6MCU3|A0A6A6MCU3_HEVBR	C2H2-type domain-containing protein
evm.model.Scaffold_21.123.2.61f997ad		Unknown protein
evm.model.Scaffold_01.435_evm.model.Scaffold_01.436	tr|A0A067JR00|A0A067JR00_JATCU	Mechanosensitive ion channel protein
evm.model.Scaffold_12.408		Unknown protein
evm.model.Scaffold_12.407	AT1G13480.1	Protein of unknown function (DUF1262)
evm.model.Scaffold_12.409	tr|A0A6J1B366|A0A6J1B366_9ROSI	choline/ethanolaminephosphotransferase 1
evm.model.Scaffold_12.400	tr|A0A067K2S7|A0A067K2S7_JATCU	tRNA(adenine(34)) deaminase
evm.model.Scaffold_12.402	tr|B9RLA1|B9RLA1_RICCO	Calmodulin, putative
evm.model.Scaffold_01.1437.3.61f997bb	tr|A0A4U5QSD8|A0A4U5QSD8_POPAL	Kinase family protein
evm.model.Scaffold_12.401	tr|A0A6A6NB14|A0A6A6NB14_HEVBR	Phospholipid-transporting ATPase
evm.model.Scaffold_12.404	tr|A0A067JZM6|A0A067JZM6_JATCU	RING-type domain-containing protein
evm.model.Scaffold_12.403	tr|A0A498I814|A0A498I814_MALDO	Protein kinase domain-containing protein
evm.model.Scaffold_12.406	tr|A0A2I4G3G3|A0A2I4G3G3_JUGRE	importin-9
evm.model.Scaffold_12.405	tr|B9RLA7|B9RLA7_RICCO	Importin, putative
evm.model.Scaffold_07.1040.2.61f997b6	sp|F4K7F6|CLPX2_ARATH	CLP protease regulatory subunit CLPX2, mitochondrial
evm.model.Scaffold_13.573.1.61f997af	tr|A0A067JJV4|A0A067JJV4_JATCU	Secretory carrier-associated membrane protein
evm.model.Scaffold_20.677.1.61f997b4	tr|A0A2K2A4M9|A0A2K2A4M9_POPTR	PAP_fibrillin domain-containing protein
evm.model.Scaffold_11.192.1.61f997b0	tr|A0A061GCQ5|A0A061GCQ5_THECC	Phosphoinositide phosphatase family protein
evm.model.Scaffold_14.455.1.61fadbd3	tr|A0A067L615|A0A067L615_JATCU	MSP domain-containing protein
evm.model.Scaffold_12.433	tr|A0A6N2LRV5|A0A6N2LRV5_SALVM	DNA-directed RNA polymerase
evm.model.Scaffold_12.432	tr|B9RLF1|B9RLF1_RICCO	Amino acid transporter, putative
evm.model.Scaffold_12.435	tr|A0A6P9DXS3|A0A6P9DXS3_JUGRE	UDP-glycosyltransferase 89A2-like
evm.model.Scaffold_12.434	tr|A0A7J7DH09|A0A7J7DH09_TRIWF	Alpha/beta-Hydrolases superfamily protein isoform 1
evm.model.Scaffold_03.1019.6.61f997b4	tr|A0A2R6RL03|A0A2R6RL03_ACTCC	Formamidase
evm.model.Scaffold_12.437	tr|A0A2P5E2L9|A0A2P5E2L9_PARAD	Tetratricopeptide-like helical domain containing protein
evm.model.Scaffold_12.436	tr|A0A4U5R0T3|A0A4U5R0T3_POPAL	GDSL esterase/lipase
evm.model.Scaffold_12.439	tr|B9RLG3|B9RLG3_RICCO	1-phosphatidylinositol 4-kinase
evm.model.Scaffold_12.438		Unknown protein
evm.model.Scaffold_16.7.1.61f997ac	tr|A0A2C9W301|A0A2C9W301_MANES	G-patch domain-containing protein
evm.model.Scaffold_16.862.1.61f997b7		Unknown protein
evm.model.Scaffold_12.431	tr|A0A2C9UM09|A0A2C9UM09_MANES	RING-type E3 ubiquitin transferase
evm.model.Scaffold_12.430	tr|A0A4U5QV75|A0A4U5QV75_POPAL	Pentatricopeptide repeat-containing family protein
evm.model.Scaffold_04.46.2.61f997ad	tr|A0A4U5MYF0|A0A4U5MYF0_POPAL	Kinase family protein
evm.model.Scaffold_01.520.1.61fadbd6	tr|B9RG24|B9RG24_RICCO	S-acyltransferase
evm.model.Scaffold_12.429	tr|B9RLE7|B9RLE7_RICCO	BHLH domain-containing protein
evm.model.Scaffold_17.1323.1.61f997ba	tr|A0A6J1ASU8|A0A6J1ASU8_9ROSI	mucin-19-like isoform X3
evm.model.Scaffold_12.422	tr|A0A438JB89|A0A438JB89_VITVI	Chaperonin 60 subunit beta 4, chloroplastic
evm.model.Scaffold_12.421	tr|A0A2C9UME1|A0A2C9UME1_MANES	N-acetyltransferase domain-containing protein
evm.model.Scaffold_12.424	tr|A0A2C9UK99|A0A2C9UK99_MANES	MR_MLE domain-containing protein
evm.model.Scaffold_12.423	tr|A0A6A6MGC8|A0A6A6MGC8_HEVBR	BZIP domain-containing protein
evm.model.Scaffold_12.426	tr|B9R7M0|B9R7M0_RICCO	Cytochrome P450, putative
evm.model.Scaffold_02.47.1.61f997ac	tr|A0A072UYS8|A0A072UYS8_MEDTR	Nudix hydrolase-like protein
evm.model.Scaffold_12.425	sp|O49858|C82A3_SOYBN	Cytochrome P450 82A3
evm.model.Scaffold_12.428	tr|A0A6J1B1M5|A0A6J1B1M5_9ROSI	WPP domain-interacting tail-anchored protein 2 isoform X1
evm.model.Scaffold_12.427	tr|B9RLE4|B9RLE4_RICCO	Cytochrome P450, putative
evm.model.Scaffold_20.123.2.61f997ad	tr|A0A4U5PPH3|A0A4U5PPH3_POPAL	ATPase family AAA domain-containing protein
evm.model.Scaffold_12.420	tr|A0A6A6MGF1|A0A6A6MGF1_HEVBR	6-phosphogluconate dehydrogenase, decarboxylating
evm.model.Scaffold_11.1143.5.61f997ba	tr|A0A2C9UCW4|A0A2C9UCW4_MANES	Purple acid phosphatase
evm.model.Scaffold_12.481.1.61f997b1	sp|Q9FME2|NTF2_ARATH	Nuclear transport factor 2
evm.model.Scaffold_14.573.1.61f997b0	tr|A0A2C9WJF7|A0A2C9WJF7_MANES	AB hydrolase-1 domain-containing protein
evm.model.Scaffold_08.1021.2.61f997b6	tr|A0A6J1AEN1|A0A6J1AEN1_9ROSI	5'-nucleotidase domain-containing protein 4 isoform X1
evm.model.Scaffold_19.1195.1.61fadbdd	tr|A0A6J1GGU2|A0A6J1GGU2_CUCMO	26S proteasome non-ATPase regulatory subunit 11 homolog
evm.model.Scaffold_18.596.1.61f997b2	tr|A0A067JSQ2|A0A067JSQ2_JATCU	TFIIS central domain-containing protein
evm.model.Scaffold_12.419		Unknown protein
evm.model.Scaffold_12.418	tr|A0A1U8MYU6|A0A1U8MYU6_GOSHI	coiled-coil domain-containing protein 12-like
evm.model.Scaffold_11.440.1.61f997b3	tr|A0A2C9W1U7|A0A2C9W1U7_MANES	Coatomer subunit beta'
evm.model.Scaffold_12.455	tr|B9RLI8|B9RLI8_RICCO	Dirigent protein
evm.model.Scaffold_12.454	tr|A0A1S2YRF3|A0A1S2YRF3_CICAR	protein BREAKING OF ASYMMETRY IN THE STOMATAL LINEAGE
evm.model.Scaffold_12.457	tr|A0A438JYA3|A0A438JYA3_VITVI	Isoaspartyl peptidase/L-asparaginase 1
evm.model.Scaffold_12.456	tr|A0A4U5P2D2|A0A4U5P2D2_POPAL	D-aminoacyl-tRNA deacylase
evm.model.Scaffold_12.459	tr|B9RLJ2|B9RLJ2_RICCO	Sulfotransferase
evm.model.Scaffold_12.458	tr|B9RLJ2|B9RLJ2_RICCO	Sulfotransferase
evm.model.Scaffold_10.1326.1.61f997ba	tr|A0A4U5PPS4|A0A4U5PPS4_POPAL	Ethanolamine-phosphate cytidylyltransferase-like
evm.model.Scaffold_12.451	tr|A0A7J7CJD0|A0A7J7CJD0_TRIWF	Dof zinc finger protein
evm.model.Scaffold_12.450	tr|A0A2P5EBT8|A0A2P5EBT8_TREOI	Mitogen-activated protein kinase kinase kinase
evm.model.Scaffold_12.453	tr|A0A2P5EBS6|A0A2P5EBS6_TREOI	Movement protein binding protein 2C
evm.model.Scaffold_12.452		Unknown protein
evm.model.Scaffold_22.660.4.61f997b2	tr|A0A251JH99|A0A251JH99_MANES	Glutamate receptor
evm.model.Scaffold_17.1254.1.61f997b9	tr|A0A4U5QQH3|A0A4U5QQH3_POPAL	E3 ubiquitin-protein ligase RFWD3
evm.model.Scaffold_12.444	tr|A0A6A1VPG5|A0A6A1VPG5_9ROSI	UDP-glycosyltransferase 89B1
evm.model.Scaffold_12.443	tr|B9RLH4|B9RLH4_RICCO	UDP-glucosyltransferase, putative
evm.model.Scaffold_12.446	tr|B9RLH7|B9RLH7_RICCO	Splicing factor, arginine/serine-rich 2,rnap interacting protein, putative
evm.model.Scaffold_12.445	tr|B9RLH6|B9RLH6_RICCO	Glycosyltransferase
evm.model.Scaffold_12.448	tr|A0A2C9ULZ2|A0A2C9ULZ2_MANES	O-fucosyltransferase family protein
evm.model.Scaffold_12.447	tr|A0A067KHS2|A0A067KHS2_JATCU	BHLH domain-containing protein
evm.model.Scaffold_12.449	tr|A0A067K5J4|A0A067K5J4_JATCU	BSD domain-containing protein
evm.model.Scaffold_17.1034.1.61f997b7	tr|B9T7Q5|B9T7Q5_RICCO	Cornichon, putative
evm.model.Scaffold_12.440	tr|A0A2C9VNS9|A0A2C9VNS9_MANES	BHLH domain-containing protein
evm.model.Scaffold_12.442	tr|A0A4U5PV07|A0A4U5PV07_POPAL	WD repeat and HMG-box DNA-binding protein 1
evm.model.Scaffold_14.11.3.61fadbcf	tr|A0A385JHT4|A0A385JHT4_POPTO	Endochitinase A-like
evm.model.Scaffold_06.542.6.61f997b2	tr|A0A2C9V932|A0A2C9V932_MANES	TDBD domain-containing protein
evm.model.Scaffold_18.592.2.61f997b2	sp|Q9LFM6|PP375_ARATH	Pentatricopeptide repeat-containing protein At5g11310, mitochondrial
evm.model.Scaffold_12.441	tr|A0A4U5NN28|A0A4U5NN28_POPAL	18S pre-ribosomal assembly protein gar2
evm.model.Scaffold_13.1146.1.61f997b6	sp|Q94C37|HDG2_ARATH	Homeobox-leucine zipper protein HDG2
evm.model.Scaffold_12.1495.1.61f997bb	AT3G13000.1	Protein of unknown function, DUF547
evm.model.Scaffold_10.1106.1.61f997b8	tr|A0A2P2KR14|A0A2P2KR14_RHIMU	Vacuolar protein sorting-associated protein 45-like protein
evm.model.Scaffold_10.85.1.61f997ad	tr|B9R8N2|B9R8N2_RICCO	B-like cyclin
evm.model.Scaffold_12.477	tr|A0A2C9VP55|A0A2C9VP55_MANES	FCP1 homology domain-containing protein
evm.model.Scaffold_22.146.2.61f997ac	tr|A0A6A1ULR1|A0A6A1ULR1_9ROSI	Regulator of G-protein signaling 1
evm.model.Scaffold_12.476	tr|A0A067KGH7|A0A067KGH7_JATCU	C3H1-type domain-containing protein
evm.model.Scaffold_12.479	tr|B9RLM2|B9RLM2_RICCO	Transcription factor, putative
evm.model.Scaffold_12.478	tr|A0A6P5S5N2|A0A6P5S5N2_PRUAV	protein LONGIFOLIA 1
evm.model.Scaffold_12.471	tr|A0A1U8NUA4|A0A1U8NUA4_GOSHI	pentatricopeptide repeat-containing protein PNM1, mitochondrial-like
evm.model.Scaffold_12.470	tr|A0A2I4F9A0|A0A2I4F9A0_JUGRE	cleavage stimulation factor subunit 50 isoform X1
evm.model.Scaffold_12.473	tr|A0A6P5S5U3|A0A6P5S5U3_PRUAV	transcription termination factor MTERF15, mitochondrial
evm.model.Scaffold_12.472	tr|A0A3G2CJZ6|A0A3G2CJZ6_9ROSI	Cytochrome p450
evm.model.Scaffold_12.475	tr|A0A2G3A261|A0A2G3A261_CAPAN	Protein SPIRAL1
evm.model.Scaffold_12.474	tr|A0A061FYH7|A0A061FYH7_THECC	Galactose oxidase/kelch repeat superfamily protein isoform 3
evm.model.Scaffold_08.290.1.61f997ae	tr|A0A4Y1RYP1|A0A4Y1RYP1_PRUDU	SNARE associated Golgi protein family
evm.model.Scaffold_17.954.1.61f997b6	tr|A0A067JPG8|A0A067JPG8_JATCU	Mediator of RNA polymerase II transcription subunit 7
evm.model.Scaffold_01.740.1.61fadbd9	sp|Q9FZ32|FB60_ARATH	F-box protein At1g55000
evm.model.Scaffold_12.466	tr|B9RLK7|B9RLK7_RICCO	UDP-arabinopyranose mutase
evm.model.Scaffold_12.465	tr|A0A6A6K4F2|A0A6A6K4F2_HEVBR	SBP-type domain-containing protein
evm.model.Scaffold_12.468	tr|A0A2C9UJP1|A0A2C9UJP1_MANES	COBRA-like protein
evm.model.Scaffold_12.467	sp|Q6LAF3|H4_FLATR	Histone H4
evm.model.Scaffold_12.469	tr|A0A067K8N5|A0A067K8N5_JATCU	COBRA-like protein
evm.model.Scaffold_10.1019.1.61f997b8	tr|B9SFM3|B9SFM3_RICCO	Laccase
evm.model.Scaffold_12.460	tr|B9RLJ3|B9RLJ3_RICCO	Sulfotransferase
evm.model.Scaffold_12.462	tr|A0A6A6MK43|A0A6A6MK43_HEVBR	Hexosyltransferase
evm.model.Scaffold_12.461	tr|A0A067K8P3|A0A067K8P3_JATCU	J domain-containing protein
evm.model.Scaffold_12.464	tr|A0A061FX93|A0A061FX93_THECC	Adenine nucleotide alpha hydrolases-like superfamily protein, putative
evm.model.Scaffold_12.463	tr|A0A2C9VNY4|A0A2C9VNY4_MANES	ADP/ATP translocase
evm.model.Scaffold_16.665.1.61f997b5	tr|A0A2C9UZH7|A0A2C9UZH7_MANES	Translocon-associated protein subunit beta
evm.model.Scaffold_17.775.1.61f997b5	tr|A0A1U7YTC6|A0A1U7YTC6_NELNU	splicing factor U2af small subunit B-like
evm.model.Scaffold_12.499	tr|A0A445KI51|A0A445KI51_GLYSO	Plasmodesmata callose-binding protein 3
evm.model.Scaffold_12.498	sp|P50246|SAHH_MEDSA	Adenosylhomocysteinase
evm.model.Scaffold_15.394.1.61f997b0	tr|A0A2P5EQX6|A0A2P5EQX6_TREOI	ABC transporter-like
evm.model.Scaffold_12.491	sp|A0A1P8B9P9|PL1_ARATH	Protein POLAR-like 1
evm.model.Scaffold_12.490	tr|B9RLN6|B9RLN6_RICCO	Glycine-rich RNA-binding protein, putative
evm.model.Scaffold_12.493	tr|A0A2R6PSN4|A0A2R6PSN4_ACTCC	Mitochondrial substrate carrier family protein like
evm.model.Scaffold_12.492	tr|A0A2C9UJM6|A0A2C9UJM6_MANES	O-phosphoserine phosphohydrolase
evm.model.Scaffold_12.495	tr|A0A6P6X2U8|A0A6P6X2U8_COFAR	Ribonuclease H
evm.model.Scaffold_12.494	tr|A0A6P5S2U5|A0A6P5S2U5_PRUAV	DNAJ protein JJJ1 homolog
evm.model.Scaffold_24.1.4.61f997ab	sp|Q8H1Q8|AT18B_ARATH	Autophagy-related protein 18b
evm.model.Scaffold_12.497	tr|B9N1E3|B9N1E3_POPTR	TF-B3 domain-containing protein
evm.model.Scaffold_12.496		Unknown protein
evm.model.Scaffold_16.486.1.61f997b3	tr|B9RV56|B9RV56_RICCO	Phospholipase D
evm.model.Scaffold_12.488	tr|A0A2C9VP80|A0A2C9VP80_MANES	Exocyst subunit Exo70 family protein
evm.model.Scaffold_12.487	tr|A0A6A6MHV2|A0A6A6MHV2_HEVBR	Replication protein A subunit
evm.model.Scaffold_17.372.2.61f997b0	tr|A0A251JU07|A0A251JU07_MANES	YL1_C domain-containing protein
evm.model.Scaffold_12.489	tr|A0A2C9VP23|A0A2C9VP23_MANES	Presenilin
evm.model.Scaffold_05.76.2.61f997ac.1.61fadbcf	tr|A0A2C9V3M1|A0A2C9V3M1_MANES	Non-specific serine/threonine protein kinase
evm.model.Scaffold_07.1466.1.61f997b9	tr|A0A1Q3BR15|A0A1Q3BR15_CEPFO	DUF829 domain-containing protein
evm.model.Scaffold_12.480	tr|A0A2P5DB89|A0A2P5DB89_PARAD	Furry
evm.model.Scaffold_12.482		Unknown protein
evm.model.Scaffold_12.481	tr|A0A2I4EZP3|A0A2I4EZP3_JUGRE	nuclear transport factor 2 isoform X1
evm.model.Scaffold_12.484	tr|A0A061G4X4|A0A061G4X4_THECC	Mitochondrial import receptor subunit TOM5
evm.model.Scaffold_22.659.1.61f997b1	tr|A0A2C9UQR1|A0A2C9UQR1_MANES	Glutamate receptor
evm.model.Scaffold_12.483	tr|B9RLM7|B9RLM7_RICCO	Pyruvate decarboxylase
evm.model.Scaffold_11.151.1.61f997af	tr|A0A2C9W2X2|A0A2C9W2X2_MANES	Plasma membrane ATPase
evm.model.Scaffold_12.486	tr|B9RLN1|B9RLN1_RICCO	Glycerophosphodiester phosphodiesterase
evm.model.Scaffold_12.485	tr|A0A6P5Y7N8|A0A6P5Y7N8_DURZI	ninja-family protein AFP3-like
evm.model.Scaffold_21.549.1.61f997b2	tr|A0A067LKV6|A0A067LKV6_JATCU	MYB family protein
evm.model.Scaffold_16.1540.1.61f997bb.3.61fadbe0	tr|A0A2C9UET6|A0A2C9UET6_MANES	Ubiquitin carboxyl-terminal hydrolase
evm.model.Scaffold_04.1605.1.61f997bb	tr|B9SJ73|B9SJ73_RICCO	Smg-7, putative
evm.model.Scaffold_08.1281	tr|A0A2C9VVQ9|A0A2C9VVQ9_MANES	Glycosyltransferase family 92 protein
evm.model.Scaffold_08.1282	tr|A0A061FEV5|A0A061FEV5_THECC	PLATZ transcription factor family protein isoform 3
evm.model.Scaffold_08.1280	tr|A0A061EW59|A0A061EW59_THECC	Cysteine/Histidine-rich C1 domain family protein, putative isoform 1
evm.model.Scaffold_12.1335	tr|A0A251JPR9|A0A251JPR9_MANES	Nuclear transcription factor Y subunit
evm.model.Scaffold_12.1334	tr|A0A2C9VTJ3|A0A2C9VTJ3_MANES	Translocation protein SEC62
evm.model.Scaffold_12.1333	tr|A0A6A3CZC0|A0A6A3CZC0_HIBSY	Calcium-dependent protein kinase 19 isoform 1
evm.model.Scaffold_12.1332	tr|A0A0N6W2Q4|A0A0N6W2Q4_HEVBR	Assimilatory sulfite reductase (ferredoxin)
evm.model.Scaffold_01.1437.1.61f997bb	tr|A0A4U5QSD8|A0A4U5QSD8_POPAL	Kinase family protein
evm.model.Scaffold_12.1331	sp|B3EWI4|PST2_PETHY	Photosystem II 5 kDa protein, chloroplastic
evm.model.Scaffold_12.1330	tr|A0A067JQ34|A0A067JQ34_JATCU	S5 DRBM domain-containing protein
evm.model.Scaffold_05.344.1.61f997ae	tr|A0A5B6V2I7|A0A5B6V2I7_9ROSI	Immediate early response 3-interacting protein 1-like
evm.model.Scaffold_22.888.2.61f997b4	tr|A0A4U5NQJ9|A0A4U5NQJ9_POPAL	Methyltransferase
evm.model.Scaffold_12.1329	tr|A0A061GTA5|A0A061GTA5_THECC	Myosin-related isoform 1
evm.model.Scaffold_12.1328	sp|Q9SJL6|MEM11_ARATH	Membrin-11
evm.model.Scaffold_12.1327	tr|B9RIE2|B9RIE2_RICCO	Hexosyltransferase
evm.model.Scaffold_12.1326	tr|A0A6J5UR01|A0A6J5UR01_PRUAR	NAC domain-containing protein
evm.model.Scaffold_18.798.1.61f997b5	tr|A0A2C9UBS6|A0A2C9UBS6_MANES	Smr domain-containing protein
evm.model.Scaffold_12.1325	tr|A0A6A6MGL8|A0A6A6MGL8_HEVBR	Epimerase domain-containing protein
evm.model.Scaffold_08.1289	tr|A0A6P6AP45|A0A6P6AP45_DURZI	calcium-binding protein CML37-like
evm.model.Scaffold_02.1216.1.61f997b7		Unknown protein
evm.model.Scaffold_12.967.1.61f997b7	AT5G61820.1	FUNCTIONS IN: molecular_function unknown; INVOLVED IN: biological_process unknown; LOCATED IN: vacuole; EXPRESSED IN: 24 plant structures; EXPRESSED DURING: 15 growth stages;
evm.model.Scaffold_08.1287	tr|B9R8W3|B9R8W3_RICCO	Kinase, putative
evm.model.Scaffold_08.1288	tr|A0A067KY29|A0A067KY29_JATCU	PhoD domain-containing protein
evm.model.Scaffold_08.1285	AT1G76620.1	Protein of unknown function, DUF547
evm.model.Scaffold_08.1286	tr|A0A7J7DLS2|A0A7J7DLS2_TRIWF	Tetratricopeptide repeat protein 37-like
evm.model.Scaffold_13.829.1.61f997b2	tr|A0A4D6L8D4|A0A4D6L8D4_VIGUN	Mitogen-activated protein kinase organizer 1
evm.model.Scaffold_08.1283	tr|A0A6A3CW76|A0A6A3CW76_HIBSY	Zinc-binding family protein
evm.model.Scaffold_08.1284	tr|A0A438K3Q0|A0A438K3Q0_VITVI	Protein MIZU-KUSSEI 1
evm.model.Scaffold_08.1292	tr|V4TGD2|V4TGD2_CITCL	UVR domain-containing protein
evm.model.Scaffold_08.1293	tr|A0A200QFN9|A0A200QFN9_9MAGN	Auxin-induced protein
evm.model.Scaffold_08.1290	AT1G63720.1	BEST Arabidopsis thaliana protein match is: hydroxyproline-rich glycoprotein family protein .
evm.model.Scaffold_08.1291	sp|F4K1J4|ATXR7_ARATH	Histone-lysine N-methyltransferase ATXR7
evm.model.Scaffold_02.1358.2.61f997b9	tr|B9S6G2|B9S6G2_RICCO	F-box domain-containing protein
evm.model.Scaffold_09.331.1.61f997b0	tr|A0A385JIN8|A0A385JIN8_POPTO	MAG2-interacting protein 2-like
evm.model.Scaffold_02.1248.2.61f997b8	tr|A0A251LQ21|A0A251LQ21_MANES	Alpha-1,3-glucosyltransferase
evm.model.Scaffold_22.393.1.61f997ae	tr|A0A067JR10|A0A067JR10_JATCU	PPPDE domain-containing protein
evm.model.Scaffold_12.1324	tr|A0A1U8P0Q1|A0A1U8P0Q1_GOSHI	protein RETICULATA-RELATED 4, chloroplastic-like
evm.model.Scaffold_13.637.1.61f997b0.1.61fadbd4	tr|B9RWA5|B9RWA5_RICCO	CCR4-NOT transcription complex subunit 11
evm.model.Scaffold_12.1323	AT5G12460.1	Protein of unknown function (DUF604)
evm.model.Scaffold_12.1322	tr|A0A061GTB9|A0A061GTB9_THECC	NAD kinase 1 isoform 1
evm.model.Scaffold_18.716.1.61f997b4.1.61fadbd8	tr|A0A5B6X8P5|A0A5B6X8P5_9ROSI	Activating transcription factor 7-interacting 1
evm.model.Scaffold_12.1321	tr|A0A2C9UHS3|A0A2C9UHS3_MANES	B30.2/SPRY domain-containing protein
evm.model.Scaffold_17.926.1.61f997b6	tr|A0A067KIX5|A0A067KIX5_JATCU	J domain-containing protein
evm.model.Scaffold_09.234_evm.model.Scaffold_09.235	tr|A0A2C9WDN9|A0A2C9WDN9_MANES	Ribonuclease P
evm.model.Scaffold_12.1320	tr|A0A4U5P5P0|A0A4U5P5P0_POPAL	ABC transporter-related family protein
evm.model.Scaffold_12.1319		Unknown protein
evm.model.Scaffold_17.789.4.61f997b5	tr|A0A5N5MPH7|A0A5N5MPH7_9ROSI	Protein kinase domain-containing protein
evm.model.Scaffold_12.1318	tr|A0A067JH32|A0A067JH32_JATCU	RRM domain-containing protein
evm.model.Scaffold_12.1317	tr|A0A2P5AF73|A0A2P5AF73_TREOI	Phosphatidylinositol N-acetylglucosaminyltransferase subunit Y
evm.model.Scaffold_12.1316	tr|A0A1U8I0F5|A0A1U8I0F5_GOSHI	zinc finger CCCH domain-containing protein 53-like
evm.model.Scaffold_12.1315	tr|A0A4U5P752|A0A4U5P752_POPAL	Zinc finger CCCH domain-containing protein 55-like
evm.model.Scaffold_12.1314		Unknown protein
evm.model.Scaffold_14.371.1.61f997ae	AT1G12120.1	Plant protein of unknown function (DUF863)
evm.model.Scaffold_08.1298	sp|F6I457|AG11C_VITVI	Agamous-like MADS-box protein AGL11
evm.model.Scaffold_10.1066.2.61fadbdd	tr|A0A2I0KMQ0|A0A2I0KMQ0_PUNGR	monooxygenase 1-like
evm.model.Scaffold_08.1299	tr|B9R8Y0|B9R8Y0_RICCO	ATP-dependent RNA helicase, putative
evm.model.Scaffold_08.1296	tr|A0A2C9VXH2|A0A2C9VXH2_MANES	AB hydrolase-1 domain-containing protein
evm.model.Scaffold_08.1297	tr|A0A6A6MEN5|A0A6A6MEN5_HEVBR	AIG1-type G domain-containing protein
evm.model.Scaffold_08.1294	tr|A0A067KKH1|A0A067KKH1_JATCU	TPT domain-containing protein
evm.model.Scaffold_08.1295	sp|Q6XL73|DNJ39_ARATH	Chaperone protein dnaJ 39
evm.model.Scaffold_08.1260	tr|A0A0A1G7X8|A0A0A1G7X8_MANES	Phosphate transporter
evm.model.Scaffold_12.1313	sp|A7PQW3|E13B_VITVI	Glucan endo-1,3-beta-glucosidase
evm.model.Scaffold_13.180	tr|A0A061DHP7|A0A061DHP7_THECC	Glycosyl hydrolase family protein 43 isoform 2
evm.model.Scaffold_12.1312	tr|A0A061GTE5|A0A061GTE5_THECC	Heat shock protein DnaJ with tetratricopeptide repeat, putative isoform 1
evm.model.Scaffold_12.1311	tr|A0A078FMZ7|A0A078FMZ7_BRANA	BnaA09g42400D protein
evm.model.Scaffold_12.1310	tr|A0A2C9VRB6|A0A2C9VRB6_MANES	TIR domain-containing protein
evm.model.Scaffold_13.188	tr|A0A398AUQ2|A0A398AUQ2_BRACM	3'-5' exonuclease domain-containing protein
evm.model.Scaffold_12.1309	tr|A0A2C9VSS9|A0A2C9VSS9_MANES	Phosphotransferase
evm.model.Scaffold_13.187	tr|A0A6D2KUM6|A0A6D2KUM6_9BRAS	3'-5' exonuclease domain-containing protein
evm.model.Scaffold_12.1308	tr|A0A067JRH7|A0A067JRH7_JATCU	THUMP domain-containing protein
evm.model.Scaffold_13.186	tr|A0A6P5YMN2|A0A6P5YMN2_DURZI	BTB/POZ domain-containing protein At3g49900
evm.model.Scaffold_12.1307	tr|A0A4U5R036|A0A4U5R036_POPAL	Ubiquitin-conjugating enzyme 19 family protein
evm.model.Scaffold_13.185	tr|A0A6A6KYY8|A0A6A6KYY8_HEVBR	GH16 domain-containing protein
evm.model.Scaffold_12.1306	tr|A0A2C9UIM7|A0A2C9UIM7_MANES	Mg-protoporphyrin IX chelatase
evm.model.Scaffold_13.184	tr|A0A2C9US08|A0A2C9US08_MANES	Adenylyl-sulfate kinase
evm.model.Scaffold_12.1305	tr|A0A385JHP1|A0A385JHP1_POPTO	DNA binding protein
evm.model.Scaffold_13.183		Unknown protein
evm.model.Scaffold_08.1269	tr|A0A2R6PZ91|A0A2R6PZ91_ACTCC	Cyclin-dependent kinase
evm.model.Scaffold_12.1304	tr|A0A067JRI3|A0A067JRI3_JATCU	MIF4G domain-containing protein
evm.model.Scaffold_13.182	tr|A0A1U8N777|A0A1U8N777_GOSHI	peptidyl-prolyl cis-trans isomerase CYP65-like
evm.model.Scaffold_16.257.2.61f997b0	tr|A0A2C9W4Z1|A0A2C9W4Z1_MANES	Acetyltransferase component of pyruvate dehydrogenase complex
evm.model.Scaffold_12.1303		Unknown protein
evm.model.Scaffold_13.181	tr|A0A2C9UWR6|A0A2C9UWR6_MANES	GRAS domain-containing protein
evm.model.Scaffold_08.1267	tr|A0A6A6ME88|A0A6A6ME88_HEVBR	ARID domain-containing protein
evm.model.Scaffold_08.1268	tr|B9SW84|B9SW84_RICCO	Dead box ATP-dependent RNA helicase, putative
evm.model.Scaffold_08.1265	tr|A0A2R6RMB6|A0A2R6RMB6_ACTCC	Subtilisin-like protease
evm.model.Scaffold_08.1266	tr|A0A2C9VVU9|A0A2C9VVU9_MANES	AT-hook motif nuclear-localized protein
evm.model.Scaffold_08.1263	tr|A0A2I4DZN0|A0A2I4DZN0_JUGRE	SWI/SNF complex subunit SWI3B
evm.model.Scaffold_08.1264	tr|B9R8T9|B9R8T9_RICCO	3-hydroxy-3-methylglutaryl coenzyme A reductase
evm.model.Scaffold_08.1261	tr|A0A067KKK1|A0A067KKK1_JATCU	3Beta_HSD domain-containing protein
evm.model.Scaffold_08.1262	tr|A0A2C9VX56|A0A2C9VX56_MANES	AT-hook motif nuclear-localized protein
evm.model.Scaffold_13.189	tr|A0A2C9UVT6|A0A2C9UVT6_MANES	KOW domain-containing protein
evm.model.Scaffold_08.1270	sp|Q41140|PFPA_RICCO	Pyrophosphate--fructose 6-phosphate 1-phosphotransferase subunit alpha
evm.model.Scaffold_08.1271	tr|A0A2C9U0T9|A0A2C9U0T9_MANES	BZIP domain-containing protein
evm.model.Scaffold_15.871.2.61f997b5	tr|A0A2C9VS98|A0A2C9VS98_MANES	DEK_C domain-containing protein
evm.model.Scaffold_18.161.2.61f997ad.1.61fadbd1	tr|A0A2C9UNU6|A0A2C9UNU6_MANES	SET domain-containing protein
evm.model.Scaffold_07.1430.1.61f997b9	tr|A0A6A6N953|A0A6A6N953_HEVBR	Polyadenylate-binding protein
evm.model.Scaffold_12.1302	tr|A0A2P5F049|A0A2P5F049_TREOI	Exocyst complex component Sec10-like
evm.model.Scaffold_13.191	tr|A0A2C9UVN2|A0A2C9UVN2_MANES	Calcium-transporting ATPase
evm.model.Scaffold_12.1301	tr|A0A6P3Z8L0|A0A6P3Z8L0_ZIZJJ	protein LIM1-like
evm.model.Scaffold_13.190	tr|A0A2I4GN86|A0A2I4GN86_JUGRE	mitochondrial outer membrane protein porin 2-like
evm.model.Scaffold_12.1300	tr|A0A2H5NPX7|A0A2H5NPX7_CITUN	AAI domain-containing protein
evm.model.Scaffold_13.199	tr|A0A1I9W017|A0A1I9W017_POPTO	Phototropic-responsive NPH3 family protein
evm.model.Scaffold_13.198	tr|A0A2R6PQ96|A0A2R6PQ96_ACTCC	General vesicular transport factor p115 like
evm.model.Scaffold_13.197	tr|B9SGZ4|B9SGZ4_RICCO	(1->3)-beta-glucan endohydrolase
evm.model.Scaffold_13.196	tr|A0A2C9US17|A0A2C9US17_MANES	Formin-like protein
evm.model.Scaffold_13.195	tr|A0A6P9DVB2|A0A6P9DVB2_JUGRE	BTB/POZ and TAZ domain-containing protein 4-like
evm.model.Scaffold_13.194	tr|A0A5D3CMN7|A0A5D3CMN7_CUCME	ARM repeat superfamily protein, putative isoform 1
evm.model.Scaffold_13.193	tr|A0A061DIJ6|A0A061DIJ6_THECC	ARM repeat superfamily protein, putative isoform 2
evm.model.Scaffold_13.192	tr|A0A6A6L666|A0A6A6L666_HEVBR	Calcium-transporting ATPase
evm.model.Scaffold_08.1278	tr|B9R8V3|B9R8V3_RICCO	Squamosa promoter-binding protein, putative
evm.model.Scaffold_04.767.2.61fadbda	tr|B9S410|B9S410_RICCO	F-box domain-containing protein
evm.model.Scaffold_08.1279	tr|A0A446VYW7|A0A446VYW7_TRITD	GUB_WAK_bind domain-containing protein
evm.model.Scaffold_08.1276	tr|A0A6A6LWW9|A0A6A6LWW9_HEVBR	Chlorophyll a-b binding protein, chloroplastic
evm.model.Scaffold_08.1277	tr|A0A2C9WMH0|A0A2C9WMH0_MANES	Fe2OG dioxygenase domain-containing protein
evm.model.Scaffold_08.1274	tr|A0A2C9VX76|A0A2C9VX76_MANES	CP12 domain-containing protein
evm.model.Scaffold_08.1275	tr|A0A1U8IMF8|A0A1U8IMF8_GOSHI	DExH-box ATP-dependent RNA helicase DExH12-like
evm.model.Scaffold_08.1272	tr|A0A6J1CN17|A0A6J1CN17_MOMCH	splicing factor U2af small subunit B-like
evm.model.Scaffold_08.1273	tr|A0A6A6MDH4|A0A6A6MDH4_HEVBR	BUB1 N-terminal domain-containing protein
evm.model.Scaffold_05.111.1.61f997ac	tr|B9T4S7|B9T4S7_RICCO	MLO-like protein
evm.model.Scaffold_01.306	tr|A0A6A6NAY2|A0A6A6NAY2_HEVBR	Magnesium transporter
evm.model.Scaffold_01.307	tr|A0A061GVV3|A0A061GVV3_THECC	ARM repeat superfamily protein, putative isoform 2
evm.model.Scaffold_01.304	tr|A0A314KWN7|A0A314KWN7_NICAT	Agmatine coumaroyltransferase-2
evm.model.Scaffold_01.305	tr|A0A4U5NKQ9|A0A4U5NKQ9_POPAL	Kinase family protein
evm.model.Scaffold_01.665.2.61f997b4	tr|A0A061FAT1|A0A061FAT1_THECC	RING/U-box protein, putative isoform 2
evm.model.Scaffold_20.62.1.61f997ac	tr|A0A4U5MYD5|A0A4U5MYD5_POPAL	Ras-related protein RABA5d-like
evm.model.Scaffold_01.302	tr|A0A6A6NB42|A0A6A6NB42_HEVBR	Peptidase A1 domain-containing protein
evm.model.Scaffold_01.303	tr|A0A4U5PK68|A0A4U5PK68_POPAL	Argonaute family protein
evm.model.Scaffold_01.300	tr|B9SCN5|B9SCN5_RICCO	Lysosomal Pro-X carboxypeptidase, putative
evm.model.Scaffold_01.301	tr|A0A6A6NB42|A0A6A6NB42_HEVBR	Peptidase A1 domain-containing protein
evm.model.Scaffold_14.293.2.61f997ad	tr|A0A2C9WAF7|A0A2C9WAF7_MANES	MINDY_DUB domain-containing protein
evm.model.Scaffold_19.780.3.61f997b4	AT5G20670.1	Protein of unknown function (DUF1677)
evm.model.Scaffold_17.427.3.61f997b0	tr|A0A2P5G0N3|A0A2P5G0N3_TREOI	Basic-leucine zipper transcription factor
evm.model.Scaffold_14.1086.1.61f997b6	sp|Q05753|AKRP_ARATH	Ankyrin repeat domain-containing protein, chloroplastic
evm.model.Scaffold_13.752.1.61f997b1	tr|B9RD46|B9RD46_RICCO	p53 and DNA damage-regulated protein 1
evm.model.Scaffold_04.37.3.61f997ad	tr|B9SKK4|B9SKK4_RICCO	ELMO domain-containing protein, putative
evm.model.Scaffold_10.164.1.61f997ae	sp|Q6EP31|RAC5_ORYSJ	Rac-like GTP-binding protein 5
evm.model.Scaffold_15.142.2.61f997ae	tr|A0A1S3B0S3|A0A1S3B0S3_CUCME	28S ribosomal protein S33, mitochondrial
evm.model.Scaffold_16.734.1.61f997b6	tr|A0A2C9W314|A0A2C9W314_MANES	SUMO-activating enzyme subunit
evm.model.Scaffold_21.971.3.61f997b7	tr|A0A2P5CEF8|A0A2P5CEF8_TREOI	Cdk-activating kinase assembly factor
evm.model.Scaffold_09.661.1.61f997b3	tr|A0A6A6L4J4|A0A6A6L4J4_HEVBR	t-SNARE coiled-coil homology domain-containing protein
evm.model.Scaffold_21.1082.1.61f997b8	tr|A0A2R6PF14|A0A2R6PF14_ACTCC	Phospholipid--sterol O-acyltransferase
evm.model.Scaffold_11.243.3.61f997b0	tr|A0A5B6UHJ6|A0A5B6UHJ6_9ROSI	Protein FLX-like 3
evm.model.Scaffold_20.1308.3.61f997ba.1.61fadbde	tr|A0A6N2MW31|A0A6N2MW31_SALVM	Hydrolase_4 domain-containing protein
evm.model.Scaffold_02.52.1.61f997ac	tr|A0A6A6MLX7|A0A6A6MLX7_HEVBR	Autophagy protein 5
evm.model.Scaffold_19.635.2.61f997b2.2.61fadbd6	tr|A0A061GK36|A0A061GK36_THECC	Alkaline phytoceramidase (APHC)
evm.model.Scaffold_01.555.2.61f997b3	tr|A0A061E526|A0A061E526_THECC	Hydroxyproline-rich glycoprotein family protein, putative
evm.model.Scaffold_12.637.1.61f997b3	tr|A0A2I4EJK9|A0A2I4EJK9_JUGRE	DDT domain-containing protein DDR4-like
evm.model.Scaffold_11.742.1.61f997b6	tr|A0A2K1X424|A0A2K1X424_POPTR	BAR domain-containing protein
evm.model.Scaffold_02.1326.1.61f997b8	tr|B9T1G2|B9T1G2_RICCO	Ribose-phosphate pyrophosphokinase, putative
evm.model.Scaffold_12.284.1.61f997af	tr|A0A2P5ENE9|A0A2P5ENE9_TREOI	Lipid phosphate phosphatase
evm.model.Scaffold_06.349.1.61f997b0	tr|A0A6J0ZLJ2|A0A6J0ZLJ2_9ROSI	endoplasmic reticulum-Golgi intermediate compartment protein 3
evm.model.Scaffold_14.78.1.61f997ac	tr|A0A2C9W9U0|A0A2C9W9U0_MANES	Calcineurin B-like protein
evm.model.Scaffold_16.1392.2.61f997bb	tr|A0A061F6D3|A0A061F6D3_THECC	RING/FYVE/PHD zinc finger superfamily protein, putative isoform 1
evm.model.Scaffold_15.230.3.61f997af	tr|A0A067G9H9|A0A067G9H9_CITSI	Nuclear transcription factor Y subunit
evm.model.Scaffold_18.258.1.61fadbd2	tr|A0A067KR19|A0A067KR19_JATCU	diacylglycerol kinase
evm.model.Scaffold_18.1002.1.61f997b7	tr|A0A0B0NFZ2|A0A0B0NFZ2_GOSAR	Histone-lysine N-methyltransferase EHMT2
evm.model.Scaffold_16.458.1.61f997b2	tr|A0A2C9W3W2|A0A2C9W3W2_MANES	Abhydrolase_2 domain-containing protein
evm.model.Scaffold_15.45.1.61f997ac	tr|A0A067KXV8|A0A067KXV8_JATCU	ALA-interacting subunit
evm.model.Scaffold_22.380.1.61f997ae	AT3G24740.2	Protein of unknown function (DUF1644)
evm.model.Scaffold_20.1481.2.61f997bb	tr|A0A2P5EWN0|A0A2P5EWN0_TREOI	Trafficking protein particle complex subunit
evm.model.Scaffold_01.342	tr|A0A061GWH5|A0A061GWH5_THECC	UPF0481 protein, putative
evm.model.Scaffold_01.343		Unknown protein
evm.model.Scaffold_01.340	tr|A0A061GWH5|A0A061GWH5_THECC	UPF0481 protein, putative
evm.model.Scaffold_01.341		Unknown protein
evm.model.Scaffold_01.348	tr|A0A2I4GKV6|A0A2I4GKV6_JUGRE	pleiotropic drug resistance protein 2-like
evm.model.Scaffold_16.1140.1.61f997b9	tr|A0A2C9W7I7|A0A2C9W7I7_MANES	DEK_C domain-containing protein
evm.model.Scaffold_01.349	sp|Q65WT0|BD31B_ORYSJ	Protein BUD31 homolog 2
evm.model.Scaffold_01.346	tr|A0A191TDF0|A0A191TDF0_POPCA	tRNA isopentenyltransferase 2
evm.model.Scaffold_01.347	tr|A0A6A6N650|A0A6A6N650_HEVBR	XS domain-containing protein
evm.model.Scaffold_01.344	tr|A0A061GWH5|A0A061GWH5_THECC	UPF0481 protein, putative
evm.model.Scaffold_01.345	tr|A0A2R6PR48|A0A2R6PR48_ACTCC	Dehydration-responsive element-binding protein like
evm.model.Scaffold_07.588.6.61f997b1	tr|B9SG69|B9SG69_RICCO	Hippocampus abundant transcript 1 protein, putative
evm.model.Scaffold_15.220.1.61f997ae	tr|A0A1R3IKW3|A0A1R3IKW3_COCAP	Double-stranded RNA-binding protein
evm.model.Scaffold_11.1848.2.61f997bc	tr|A0A6P5WSK7|A0A6P5WSK7_DURZI	exportin-4-like isoform X1
evm.model.Scaffold_05.784.1.61f997b3	tr|A0A3N7G1Q4|A0A3N7G1Q4_POPTR	Non-specific serine/threonine protein kinase
evm.model.Scaffold_11.416.1.61f997b3.7.61fadbd6	tr|A0A6A6NCC0|A0A6A6NCC0_HEVBR	DNA helicase
evm.model.Scaffold_01.331	tr|A0A4U5MAP3|A0A4U5MAP3_POPAL	Nucleobase-ascorbate transporter 12
evm.model.Scaffold_01.332	tr|A0A2C9VZM9|A0A2C9VZM9_MANES	TRASH domain-containing protein
evm.model.Scaffold_01.330	tr|A0A067KQ02|A0A067KQ02_JATCU	Arogenate dehydratase
evm.model.Scaffold_16.514.1.61f997b3	tr|A0A127AVW3|A0A127AVW3_VERFO	LRR-RLK
evm.model.Scaffold_03.254.1.61fadbd0	sp|Q8VXU6|DI194_ARATH	Protein DEHYDRATION-INDUCED 19 homolog 4
evm.model.Scaffold_01.339		Unknown protein
evm.model.Scaffold_01.337	tr|I3V675|I3V675_JATCU	rRNA N-glycosidase
evm.model.Scaffold_01.338	tr|A0A061GWH5|A0A061GWH5_THECC	UPF0481 protein, putative
evm.model.Scaffold_01.335	tr|A0A6A6LKC5|A0A6A6LKC5_HEVBR	Stress-response A/B barrel domain-containing protein
evm.model.Scaffold_01.336	sp|Q9FK81|Y5258_ARATH	Stress-response A/B barrel domain-containing protein At5g22580
evm.model.Scaffold_01.333	tr|A0A061GVV9|A0A061GVV9_THECC	Phosphoglycerate/bisphosphoglycerate mutase family protein isoform 1
evm.model.Scaffold_01.334	tr|A0A6A6N8L5|A0A6A6N8L5_HEVBR	Fructose-bisphosphate aldolase
evm.model.Scaffold_16.445.1.61f997b2	tr|A0A2C9W1T4|A0A2C9W1T4_MANES	AB hydrolase-1 domain-containing protein
evm.model.Scaffold_22.416.1.61f997af	tr|B9S502|B9S502_RICCO	Transferase, transferring glycosyl groups, putative
evm.model.Scaffold_01.1691_evm.model.Scaffold_01.1692	tr|B9SJN4|B9SJN4_RICCO	Cytochrome P450, putative
evm.model.Scaffold_22.306.1.61f997ad	tr|A0A4U5Q4A3|A0A4U5Q4A3_POPAL	Serine/threonine protein phosphatase 2A regulatory subunit B''alpha-like
evm.model.Scaffold_19.1033.2.61f997b6	tr|B9RP83|B9RP83_RICCO	DNA (Cytosine-5)-methyltransferase, putative
evm.model.Scaffold_12.1393	sp|Q9LE44|SMP1_ARATH	SEED MATURATION PROTEIN 1
evm.model.Scaffold_01.320	tr|B9SN70|B9SN70_RICCO	DNA repair helicase rad5,16, putative
evm.model.Scaffold_12.1392	tr|A0A4D6M785|A0A4D6M785_VIGUN	Cell division protease FtsH
evm.model.Scaffold_01.321	tr|A0A2C9V1R2|A0A2C9V1R2_MANES	AT-hook motif nuclear-localized protein
evm.model.Scaffold_12.1391	tr|A0A6A6M6C4|A0A6A6M6C4_HEVBR	Biogenesis of lysosome-related organelles complex 1 subunit 7
evm.model.Scaffold_12.1390	tr|A0A2P5D1Y5|A0A2P5D1Y5_PARAD	Serine/arginine repetitive matrix-like protein
evm.model.Scaffold_17.99.1.61f997ac	tr|B9RZL8|B9RZL8_RICCO	R2r3-myb transcription factor, putative
evm.model.Scaffold_01.328	tr|A0A5N5N214|A0A5N5N214_9ROSI	PMR5N domain-containing protein
evm.model.Scaffold_16.500.2.61f997b3	tr|A0A6J5UME4|A0A6J5UME4_PRUAR	U3 small nucleolar RNA-associated protein 11
evm.model.Scaffold_01.329	tr|A0A067KRB8|A0A067KRB8_JATCU	Phytosulfokine-beta
evm.model.Scaffold_12.1399	sp|Q0WPK4|PAT1H_ARATH	Protein PAT1 homolog
evm.model.Scaffold_01.326	tr|A0A061GWK1|A0A061GWK1_THECC	MORN repeat-containing protein isoform 1
evm.model.Scaffold_12.1398	tr|A0A067JQK4|A0A067JQK4_JATCU	PUM-HD domain-containing protein
evm.model.Scaffold_01.327	tr|A0A2C9W0X5|A0A2C9W0X5_MANES	Protein kinase domain-containing protein
evm.model.Scaffold_12.1397	tr|A0A1S2XG41|A0A1S2XG41_CICAR	protein PAT1 homolog
evm.model.Scaffold_01.324	tr|A0A2I4FNE4|A0A2I4FNE4_JUGRE	splicing factor U2af small subunit B-like
evm.model.Scaffold_02.702.1.61f997b3	tr|B9RC94|B9RC94_RICCO	RNA-binding protein nob1, putative
evm.model.Scaffold_12.1396	tr|A0A4U5NLQ4|A0A4U5NLQ4_POPAL	Histone-lysine N-methyltransferase, H3 lysine-9 specific SUVH4-like
evm.model.Scaffold_16.58.1.61f997ad	tr|A0A6J1BBM0|A0A6J1BBM0_9ROSI	protein LNK2 isoform X1
evm.model.Scaffold_01.325	tr|A0A2C9V3P6|A0A2C9V3P6_MANES	C2H2-type domain-containing protein
evm.model.Scaffold_12.1395	tr|A0A5C7GVY2|A0A5C7GVY2_9ROSI	BTB domain-containing protein
evm.model.Scaffold_01.322	tr|A0A1Q3B1A2|A0A1Q3B1A2_CEPFO	DUF659 domain-containing protein/Dimer_Tnp_hAT domain-containing protein
evm.model.Scaffold_12.1394	tr|A0A4S4ETX4|A0A4S4ETX4_CAMSI	Valerianol synthase
evm.model.Scaffold_01.323	tr|A0A2C9V1S1|A0A2C9V1S1_MANES	Glyco_trans_2-like domain-containing protein
evm.model.Scaffold_16.271.1.61f997b0	tr|B9S5X3|B9S5X3_RICCO	Heterogeneous nuclear ribonucleoprotein A1, putative
evm.model.Scaffold_16.862.3.61f997b7	tr|A0A6P5X4V1|A0A6P5X4V1_DURZI	myb-like protein X isoform X3
evm.model.Scaffold_01.319	tr|A0A445HQ23|A0A445HQ23_GLYSO	DUF4283 domain-containing protein
evm.model.Scaffold_05.894.1.61f997b4	tr|A0A2C9V761|A0A2C9V761_MANES	Tudor domain-containing protein
evm.model.Scaffold_22.105.2.61f997ab	tr|A0A5N5L4T7|A0A5N5L4T7_9ROSI	OB_NTP_bind domain-containing protein
evm.model.Scaffold_12.1382	tr|A0A2P5D8Y5|A0A2P5D8Y5_PARAD	Rho GTPase-activating gacO-like protein
evm.model.Scaffold_12.1381	tr|B9RI70|B9RI70_RICCO	Beta-glucosidase, putative
evm.model.Scaffold_01.310	tr|B9I4U6|B9I4U6_POPTR	N-acetylglucosaminylphosphatidylinositol deacetylase
evm.model.Scaffold_12.1380	tr|B9RI71|B9RI71_RICCO	Beta-glucosidase, putative
evm.model.Scaffold_13.917.2.61f997b3	tr|A0A4U5QED1|A0A4U5QED1_POPAL	BTB/POZ domain-containing protein
evm.model.Scaffold_17.58.1.61f997ac	tr|A0A5B7AA91|A0A5B7AA91_DAVIN	F-box domain-containing protein
evm.model.Scaffold_01.317	tr|B9SN68|B9SN68_RICCO	AP-2 complex subunit alpha
evm.model.Scaffold_12.1389	tr|A0A2C9VRJ2|A0A2C9VRJ2_MANES	Bromo domain-containing protein
evm.model.Scaffold_01.318	tr|B9SN69|B9SN69_RICCO	DNA binding protein, putative
evm.model.Scaffold_12.1388	tr|A0A067K022|A0A067K022_JATCU	Peptidase_S15 domain-containing protein
evm.model.Scaffold_01.315	tr|A0A314USG6|A0A314USG6_PRUYE	BTB/POZ domain-containing protein
evm.model.Scaffold_12.1387	tr|A0A067JYR4|A0A067JYR4_JATCU	ENT domain-containing protein
evm.model.Scaffold_16.1181.1.61f997ba	tr|B9RXC1|B9RXC1_RICCO	Glutamate receptor
evm.model.Scaffold_01.316	tr|A0A314UQA0|A0A314UQA0_PRUYE	Protein RETICULATA-RELATED 1 chloroplastic
evm.model.Scaffold_12.1386	tr|A0A067JMC6|A0A067JMC6_JATCU	Selenoprotein O
evm.model.Scaffold_01.313	tr|A0A2P5ASR1|A0A2P5ASR1_TREOI	Lecithin:cholesterol/phospholipid:diacylglycerol acyltransferase
evm.model.Scaffold_12.1385		Unknown protein
evm.model.Scaffold_01.314	sp|Q9SGE0|AXS2_ARATH	UDP-D-apiose/UDP-D-xylose synthase 2
evm.model.Scaffold_12.1384	tr|B9RI65|B9RI65_RICCO	Receptor-like serine/threonine-protein kinase
evm.model.Scaffold_13.671.1.61f997b1.1.61fadbd4	tr|A0A4U5MWE0|A0A4U5MWE0_POPAL	LMBR1 domain-containing protein 2-like A isoform X1
evm.model.Scaffold_01.311	tr|A0A6P5RSR6|A0A6P5RSR6_PRUAV	transcription termination factor MTERF6, chloroplastic/mitochondrial-like
evm.model.Scaffold_12.1383	tr|B9RI66|B9RI66_RICCO	Receptor-like serine/threonine-protein kinase
evm.model.Scaffold_01.312	tr|A0A6J1BB73|A0A6J1BB73_9ROSI	transcription termination factor MTERF2, chloroplastic-like
evm.model.Scaffold_01.308	tr|A0A0B0NH03|A0A0B0NH03_GOSAR	RecQ-mediated instability 2
evm.model.Scaffold_01.309	tr|A0A2R6PEV6|A0A2R6PEV6_ACTCC	GDSL esterase/lipase
evm.model.Scaffold_02.1345.2.61f997b8	tr|A0A385JHH2|A0A385JHH2_POPTO	Double-stranded-RNA-binding protein 4
evm.model.Scaffold_22.270.1.61f997ad	tr|A0A067K423|A0A067K423_JATCU	BHLH domain-containing protein
evm.model.Scaffold_12.1371	tr|B9GM97|B9GM97_POPTR	JmjC domain-containing protein
evm.model.Scaffold_01.386	AT5G49600.1	Protein of unknown function, DUF538
evm.model.Scaffold_12.1370	tr|A0A072UKM6|A0A072UKM6_MEDTR	Clavata3/ESR (CLE) gene family member
evm.model.Scaffold_01.387	sp|Q9FGY4|FB341_ARATH	F-box protein At5g49610
evm.model.Scaffold_01.384	tr|W5ZS96|W5ZS96_MANES	Hexosyltransferase
evm.model.Scaffold_01.385	tr|A0A061ER14|A0A061ER14_THECC	Agenet domain-containing protein, putative isoform 1
evm.model.Scaffold_01.382	tr|A0A2P2KC88|A0A2P2KC88_RHIMU	Nuclear export mediator factor Nemf
evm.model.Scaffold_01.383	sp|P29344|RR1_SPIOL	30S ribosomal protein S1, chloroplastic
evm.model.Scaffold_01.380		Unknown protein
evm.model.Scaffold_01.381	tr|B9RZW1|B9RZW1_RICCO	Ubiquitin-protein ligase, putative
evm.model.Scaffold_12.1379	tr|A0A6J5XJF3|A0A6J5XJF3_PRUAR	LRRNT_2 domain-containing protein
evm.model.Scaffold_12.1378	tr|A0A067LJM5|A0A067LJM5_JATCU	Protein FAR1-RELATED SEQUENCE
evm.model.Scaffold_12.1377	tr|A0A2C9UIT4|A0A2C9UIT4_MANES	BHLH domain-containing protein
evm.model.Scaffold_12.1376	tr|A0A2C9W8U3|A0A2C9W8U3_MANES	Glycosyltransferase
evm.model.Scaffold_12.1375	tr|A0A6A6MZW3|A0A6A6MZW3_HEVBR	BHLH domain-containing protein
evm.model.Scaffold_12.1374	tr|A0A200Q2V7|A0A200Q2V7_9MAGN	Histone H3
evm.model.Scaffold_12.1373	tr|A0A6J0ZU31|A0A6J0ZU31_9ROSI	IRK-interacting protein
evm.model.Scaffold_01.388	tr|B9RZV2|B9RZV2_RICCO	J domain-containing protein
evm.model.Scaffold_12.1372	tr|A0A067JL40|A0A067JL40_JATCU	Glycosyltransferase
evm.model.Scaffold_01.389	tr|A0A1R3GK95|A0A1R3GK95_9ROSI	Ribosomal protein S6
evm.model.Scaffold_04.289.6.61f997b0	tr|B9SBD0|B9SBD0_RICCO	Arginine/serine-rich splicing factor, putative
evm.model.Scaffold_10.380.4.61f997b0	tr|A0A4U5PWC0|A0A4U5PWC0_POPAL	CST complex subunit CTC1
evm.model.Scaffold_12.1369	tr|A0A4U5N948|A0A4U5N948_POPAL	ETHYLENE INSENSITIVE 3-like 3 protein
evm.model.Scaffold_14.509.3.61f997b0	tr|B9SVH8|B9SVH8_RICCO	Cystathionine gamma-synthase, putative
evm.model.Scaffold_08.94.1.61f997ac	tr|A0A4U5MXQ5|A0A4U5MXQ5_POPAL	Methyl-CpG-binding domain-containing protein 2-like
evm.model.Scaffold_12.1360	tr|A0A6P5XMP1|A0A6P5XMP1_DURZI	zinc finger A20 and AN1 domain-containing stress-associated protein 8-like
evm.model.Scaffold_01.375	tr|A0A438GHD1|A0A438GHD1_VITVI	Beta-glucosidase-like SFR2, chloroplastic
evm.model.Scaffold_01.376		Unknown protein
evm.model.Scaffold_15.6.2.61f997ac		Unknown protein
evm.model.Scaffold_01.373	tr|B9SYF1|B9SYF1_RICCO	Pentatricopeptide repeat-containing protein, putative
evm.model.Scaffold_01.374	tr|A0A067K6S7|A0A067K6S7_JATCU	BCNT-C domain-containing protein
evm.model.Scaffold_01.371	tr|A0A2C9WBQ3|A0A2C9WBQ3_MANES	Protein-serine/threonine phosphatase
evm.model.Scaffold_01.372	tr|A0A6A6MG78|A0A6A6MG78_HEVBR	Dihydrolipoyl dehydrogenase
evm.model.Scaffold_01.370	tr|B9RZW9|B9RZW9_RICCO	Galectin domain-containing protein
evm.model.Scaffold_12.1368	tr|A0A2C9UJN9|A0A2C9UJN9_MANES	Carrier domain-containing protein
evm.model.Scaffold_12.1367	tr|A0A061GTL7|A0A061GTL7_THECC	Calcium-dependent lipid-binding (CaLB domain) plant phosphoribosyltransferase family protein isoform 1
evm.model.Scaffold_12.1366	tr|A0A067L745|A0A067L745_JATCU	2-(3-amino-3-carboxypropyl)histidine synthase subunit 2
evm.model.Scaffold_12.1365	sp|Q9SD53|Y3720_ARATH	UPF0481 protein At3g47200
evm.model.Scaffold_12.1364	tr|A0A660KMS2|A0A660KMS2_9ROSI	AbfB domain-containing protein
evm.model.Scaffold_01.379	tr|A0A067K6S1|A0A067K6S1_JATCU	MYB family protein
evm.model.Scaffold_12.1363	tr|A0A061GST6|A0A061GST6_THECC	Glycosyl hydrolase of Uncharacterized protein function (DUF1680), putative isoform 1
evm.model.Scaffold_12.1362	tr|A0A4U5QJW9|A0A4U5QJW9_POPAL	Kinase family protein
evm.model.Scaffold_01.377	tr|A0A6P5X425|A0A6P5X425_DURZI	gibberellin 2-beta-dioxygenase 2-like
evm.model.Scaffold_01.1148.1.61f997ba	tr|A0A067KNP8|A0A067KNP8_JATCU	PNP_UDP_1 domain-containing protein
evm.model.Scaffold_12.1361	tr|A0A4U5Q2P0|A0A4U5Q2P0_POPAL	AP2-like ethylene-responsive transcription factor PLT2
evm.model.Scaffold_01.378	tr|W0FQR0|W0FQR0_HEVBR	Alkaline/neutral invertase
evm.model.Scaffold_12.1359	tr|A0A251KR69|A0A251KR69_MANES	Protein kinase domain-containing protein
evm.model.Scaffold_11.541.2.61f997b4	tr|A0A2C9UYV5|A0A2C9UYV5_MANES	Protein kinase domain-containing protein
evm.model.Scaffold_12.1358	tr|B9RI98|B9RI98_RICCO	Ubiquitin-protein ligase, putative
evm.model.Scaffold_01.364	tr|A0A2N9EIR1|A0A2N9EIR1_FAGSY	Thioredoxin-dependent peroxiredoxin
evm.model.Scaffold_01.365	tr|A0A2C9UBV7|A0A2C9UBV7_MANES	Peroxiredoxin
evm.model.Scaffold_01.362	tr|B9SMD1|B9SMD1_RICCO	Pentatricopeptide repeat-containing protein, putative
evm.model.Scaffold_01.363	sp|Q7X9B9|NLP2_ARATH	Protein NLP2
evm.model.Scaffold_12.811	tr|A0A6P3ZRQ8|A0A6P3ZRQ8_ZIZJJ	alpha/beta hydrolase domain-containing protein 17C
evm.model.Scaffold_01.360	tr|B9S4L3|B9S4L3_RICCO	Pentatricopeptide repeat-containing protein, putative
evm.model.Scaffold_12.810	sp|O48716|JGB_ARATH	Protein JINGUBANG
evm.model.Scaffold_01.361	tr|A0A2C9UJ95|A0A2C9UJ95_MANES	DNA-directed RNA polymerase III subunit RPC3
evm.model.Scaffold_12.813	tr|A0A2P5BHU5|A0A2P5BHU5_PARAD	RNA-directed DNA polymerase (Reverse transcriptase)-related family protein
evm.model.Scaffold_15.23.2.61f997ac	tr|A0A251IYP4|A0A251IYP4_MANES	Succinate-semialdehyde dehydrogenase
evm.model.Scaffold_12.812	tr|A0A2K1XK54|A0A2K1XK54_POPTR	WD_REPEATS_REGION domain-containing protein
evm.model.Scaffold_12.1357	tr|A0A6P8C169|A0A6P8C169_PUNGR	cytochrome c-type biogenesis protein CcmE homolog, mitochondrial-like
evm.model.Scaffold_12.1356	tr|A0A2I4DK02|A0A2I4DK02_JUGRE	zinc transporter ZTP29
evm.model.Scaffold_02.1100	tr|B9SJF0|B9SJF0_RICCO	Ubiquitin-protein ligase, putative
evm.model.Scaffold_12.1355	tr|A0A4U5QFW5|A0A4U5QFW5_POPAL	Zinc finger protein WIP2-like
evm.model.Scaffold_02.1101	tr|B9SJF0|B9SJF0_RICCO	Ubiquitin-protein ligase, putative
evm.model.Scaffold_12.1354	sp|Q9C5J8|OEP80_ARATH	Outer envelope protein 80, chloroplastic
evm.model.Scaffold_02.1102	tr|B9SJF1|B9SJF1_RICCO	1,4-alpha-D-glucan glucanohydrolase
evm.model.Scaffold_12.1353	tr|A0A2R6QTU0|A0A2R6QTU0_ACTCC	Copper-transporting ATPase
evm.model.Scaffold_01.368	tr|A0A251J283|A0A251J283_MANES	YTH domain-containing protein
evm.model.Scaffold_02.1103	tr|A0A7J7BTT5|A0A7J7BTT5_TRIWF	Phenolic glucoside malonyltransferase 1-like
evm.model.Scaffold_12.1352	tr|A0A2C9VFH1|A0A2C9VFH1_MANES	PMEI domain-containing protein
evm.model.Scaffold_05.950.1.61f997b4	tr|A0A067LD65|A0A067LD65_JATCU	YTH domain-containing protein
evm.model.Scaffold_01.369	tr|A0A1R3G5R9|A0A1R3G5R9_COCAP	C2 domain-containing protein
evm.model.Scaffold_02.1104	tr|A0A061EN16|A0A061EN16_THECC	HXXXD-type acyl-transferase family protein, putative
evm.model.Scaffold_12.1351	tr|A0A2P5EUL9|A0A2P5EUL9_TREOI	Sequence-specific DNA binding transcription factor
evm.model.Scaffold_01.366	tr|A0A067JVI4|A0A067JVI4_JATCU	Importin N-terminal domain-containing protein
evm.model.Scaffold_02.1105	tr|A0A2C9VIS6|A0A2C9VIS6_MANES	Protein kinase domain-containing protein
evm.model.Scaffold_12.1350	tr|A0A2C9VRJ5|A0A2C9VRJ5_MANES	ADP/ATP translocase
evm.model.Scaffold_01.367	tr|A0A2I4FQE9|A0A2I4FQE9_JUGRE	solute carrier family 25 member 44-like
evm.model.Scaffold_12.1349	sp|Q9SJZ3|PP169_ARATH	Pentatricopeptide repeat-containing protein At2g22410, mitochondrial
evm.model.Scaffold_12.1348	tr|A0A251J7N6|A0A251J7N6_MANES	RING-type domain-containing protein
evm.model.Scaffold_12.1347	tr|A0A2N9I9Q5|A0A2N9I9Q5_FAGSY	Extensin_2 domain-containing protein
evm.model.Scaffold_12.804	tr|A0A061FZ12|A0A061FZ12_THECC	Galactinol--sucrose galactosyltransferase
evm.model.Scaffold_12.803		Unknown protein
evm.model.Scaffold_12.806	tr|B9RAR0|B9RAR0_RICCO	Protein-L-isoaspartate O-methyltransferase
evm.model.Scaffold_12.805	tr|A0A4U5MIC9|A0A4U5MIC9_POPAL	28 kDa ribonucleoprotein, chloroplastic-like
evm.model.Scaffold_12.808	tr|A0A2P5EI71|A0A2P5EI71_TREOI	Centromere protein X
evm.model.Scaffold_12.807	tr|A0A2C9UJ58|A0A2C9UJ58_MANES	Protein kinase domain-containing protein
evm.model.Scaffold_12.809	tr|A0A2C9VQ00|A0A2C9VQ00_MANES	DUF1713 domain-containing protein
evm.model.Scaffold_01.353	tr|A0A061GVI2|A0A061GVI2_THECC	Acid phosphatase
evm.model.Scaffold_01.354	tr|A0A2C9WGI9|A0A2C9WGI9_MANES	AAA domain-containing protein
evm.model.Scaffold_01.351	tr|A0A2C9VYD9|A0A2C9VYD9_MANES	Histone deacetylase
evm.model.Scaffold_01.352	tr|A0A067KF47|A0A067KF47_JATCU	Alkaline/neutral invertase
evm.model.Scaffold_12.800	tr|A0A3G2CJZ2|A0A3G2CJZ2_9ROSI	Cytochrome p450
evm.model.Scaffold_07.1320.1.61f997b8	sp|Q7X9B9|NLP2_ARATH	Protein NLP2
evm.model.Scaffold_01.350	tr|A0A5A7SQB1|A0A5A7SQB1_CUCME	Histidine-containing phosphotransfer protein 1
evm.model.Scaffold_12.802	sp|Q9LY87|RGLG2_ARATH	E3 ubiquitin-protein ligase RGLG2
evm.model.Scaffold_15.428.2.61fadbd5	tr|A0A6J1B1M5|A0A6J1B1M5_9ROSI	WPP domain-interacting tail-anchored protein 2 isoform X1
evm.model.Scaffold_12.801	tr|A0A3G2CJZ2|A0A3G2CJZ2_9ROSI	Cytochrome p450
evm.model.Scaffold_16.779.2.61f997b6	tr|B9STD4|B9STD4_RICCO	Urb2 domain-containing protein
evm.model.Scaffold_11.265.2.61f997b1	sp|B8B2R4|NAP1A_ORYSI	Nucleosome assembly protein 1;1
evm.model.Scaffold_12.1346	tr|A0A061GU06|A0A061GU06_THECC	Xanthine dehydrogenase 1 isoform 1
evm.model.Scaffold_02.1110	tr|B9S5J7|B9S5J7_RICCO	RNase H domain-containing protein
evm.model.Scaffold_12.1345	tr|B9RIB8|B9RIB8_RICCO	1-acylglycerol-3-phosphate O-acyltransferase
evm.model.Scaffold_02.1111	tr|A0A2C9UYA8|A0A2C9UYA8_MANES	Protein kinase domain-containing protein
evm.model.Scaffold_12.1344	tr|A0A4U5P5T7|A0A4U5P5T7_POPAL	Polyadenylate-binding protein RBP47B
evm.model.Scaffold_10.142.2.61f997ad	tr|B9R8F3|B9R8F3_RICCO	Vacuolar proton pump subunit B
evm.model.Scaffold_01.359	tr|A0A6A6LM41|A0A6A6LM41_HEVBR	Hexosyltransferase
evm.model.Scaffold_02.1112	tr|A0A6P6FT67|A0A6P6FT67_ZIZJJ	protein RIK-like isoform X3
evm.model.Scaffold_12.1343	tr|A0A067JE32|A0A067JE32_JATCU	tRNA-5-taurinomethyluridine 2-sulfurtransferase
evm.model.Scaffold_02.1113	tr|A0A067JTQ1|A0A067JTQ1_JATCU	Exocyst subunit Exo70 family protein
evm.model.Scaffold_12.1342	tr|A0A2C9VRI8|A0A2C9VRI8_MANES	Nucleolar GTP-binding protein 1
evm.model.Scaffold_01.357	tr|M1APN7|M1APN7_SOLTU	Kinase
evm.model.Scaffold_02.1114	tr|A0A2I4E5F4|A0A2I4E5F4_JUGRE	protein CHLORORESPIRATORY REDUCTION 7, chloroplastic
evm.model.Scaffold_12.1341	sp|Q9LXV3|DIT1_ARATH	Dicarboxylate transporter 1, chloroplastic
evm.model.Scaffold_01.358	tr|A0A2C9USA8|A0A2C9USA8_MANES	Protein TIC 20
evm.model.Scaffold_02.1115	tr|A0A2R6RYK2|A0A2R6RYK2_ACTCC	RNA-binding protein with serine-rich domain like
evm.model.Scaffold_12.1340	tr|A0A2R6QTU7|A0A2R6QTU7_ACTCC	Zinc finger CCCH domain-containing protein
evm.model.Scaffold_01.355	tr|A0A251L1P8|A0A251L1P8_MANES	Protein kinase domain-containing protein
evm.model.Scaffold_02.1116	tr|A0A2C9WB93|A0A2C9WB93_MANES	Protein kinase domain-containing protein
evm.model.Scaffold_16.238.1.61f997af	tr|A0A2C9UXS8|A0A2C9UXS8_MANES	HTH myb-type domain-containing protein
evm.model.Scaffold_01.356	tr|M1APN7|M1APN7_SOLTU	Kinase
evm.model.Scaffold_02.1106	tr|A0A200RAD1|A0A200RAD1_9MAGN	UTP--glucose-1-phosphate uridylyltransferase
evm.model.Scaffold_02.1107	tr|B9FJ25|B9FJ25_ORYSJ	Protein kinase domain-containing protein
evm.model.Scaffold_09.1021.1.61f997b7	tr|A0A4Y1S0V3|A0A4Y1S0V3_PRUDU	Piezo-type mechanosensitive ion channel homolog
evm.model.Scaffold_02.1108	tr|B9RQM7|B9RQM7_RICCO	Serine-threonine protein kinase, plant-type, putative
evm.model.Scaffold_02.1109	tr|A0A061E719|A0A061E719_THECC	HXXXD-type acyl-transferase family protein, putative
evm.model.Scaffold_12.1339	tr|A0A2C9VRK1|A0A2C9VRK1_MANES	Armadillo repeat-containing protein 8
evm.model.Scaffold_12.1338	tr|A0A6J0ZUP5|A0A6J0ZUP5_9ROSI	chaperonin-like RbcX protein 2, chloroplastic
evm.model.Scaffold_21.1335.1.61fadbde	tr|A0A6P5XC11|A0A6P5XC11_DURZI	small ribosomal subunit biogenesis GTPase RsgA 1, mitochondrial
evm.model.Scaffold_12.1337	tr|A0A2C9UHQ1|A0A2C9UHQ1_MANES	RRM domain-containing protein
evm.model.Scaffold_12.1336	tr|A0A6J0ZW16|A0A6J0ZW16_9ROSI	cyclin-dependent protein kinase inhibitor SMR13
evm.model.Scaffold_12.710		Unknown protein
evm.model.Scaffold_12.712	tr|A0A067KGY1|A0A067KGY1_JATCU	PWWP domain-containing protein
evm.model.Scaffold_12.711	tr|A0A3Q9EF19|A0A3Q9EF19_POPTO	Dof-type zinc finger DNA-binding family protein
evm.model.Scaffold_12.714	tr|I6LM37|I6LM37_HEVBR	Iron-sulfur cluster assembly protein
evm.model.Scaffold_12.713	tr|A0A6A6MVC8|A0A6A6MVC8_HEVBR	Pantothenate kinase 2
evm.model.Scaffold_07.1361.1.61f997b9	tr|A0A067L7L7|A0A067L7L7_JATCU	WD_REPEATS_REGION domain-containing protein
evm.model.Scaffold_02.1120	tr|A0A1R3FXS4|A0A1R3FXS4_9ROSI	Transferase
evm.model.Scaffold_02.1121	tr|B9SNQ9|B9SNQ9_RICCO	Anthocyanin 5-aromatic acyltransferase, putative
evm.model.Scaffold_02.1122	tr|B9SNQ9|B9SNQ9_RICCO	Anthocyanin 5-aromatic acyltransferase, putative
evm.model.Scaffold_17.199.1.61f997ae.1.61fadbd1	tr|A0A2C9WBB9|A0A2C9WBB9_MANES	SpoU_methylase domain-containing protein
evm.model.Scaffold_02.1123	tr|B9SNR0|B9SNR0_RICCO	Anthocyanin 5-aromatic acyltransferase, putative
evm.model.Scaffold_02.1124	tr|A0A1R3JRX6|A0A1R3JRX6_COCAP	Transcription factor, TCP
evm.model.Scaffold_15.815.1.61f997b5.2.61fadbd9	tr|A0A067K4B7|A0A067K4B7_JATCU	ULP_PROTEASE domain-containing protein
evm.model.Scaffold_02.1125	tr|A0A2C9WKJ6|A0A2C9WKJ6_MANES	Transcription initiation factor TFIID subunit 8
evm.model.Scaffold_21.1073.2.61f997b8	sp|Q9FNN2|WDR26_ARATH	WD repeat-containing protein 26 homolog
evm.model.Scaffold_02.1126	tr|A0A2C9WB55|A0A2C9WB55_MANES	DUF4378 domain-containing protein
evm.model.Scaffold_02.1127	tr|B9SNR5|B9SNR5_RICCO	FCP1 homology domain-containing protein
evm.model.Scaffold_02.536.1.61f997b1	tr|L0ASV8|L0ASV8_POPTO	Cellulose synthase-like protein
evm.model.Scaffold_02.1117	tr|A0A4U5Q4T0|A0A4U5Q4T0_POPAL	Ninja-family protein AFP3-like
evm.model.Scaffold_02.1118	tr|A0A061EH36|A0A061EH36_THECC	Nuclear transport factor 2 family protein with RNA binding domain isoform 2
evm.model.Scaffold_02.1119	tr|B9SNQ3|B9SNQ3_RICCO	Anthocyanin 5-aromatic acyltransferase, putative
evm.model.Scaffold_02.505.3.61f997b0	tr|B9RYS3|B9RYS3_RICCO	Oligopeptide transporter, putative
evm.model.Scaffold_01.1506.1.61f997bb	tr|A0A6A6LXF2|A0A6A6LXF2_HEVBR	Arf-GAP domain-containing protein
evm.model.Scaffold_12.705	tr|A0A067K4F4|A0A067K4F4_JATCU	Peroxin-14
evm.model.Scaffold_12.704	tr|A0A4U5MIY9|A0A4U5MIY9_POPAL	Transcription factor WER-like
evm.model.Scaffold_12.707	AT5G62770.1	Protein of unknown function (DUF1645)
evm.model.Scaffold_12.706	tr|A0A2C9VPK8|A0A2C9VPK8_MANES	1-deoxy-D-xylulose-5-phosphate reductoisomerase
evm.model.Scaffold_12.709	tr|B9RB21|B9RB21_RICCO	Non-specific serine/threonine protein kinase
evm.model.Scaffold_12.708	tr|A0A067K7U4|A0A067K7U4_JATCU	Poly [ADP-ribose] polymerase
evm.model.Scaffold_09.570.6.61f997b2	tr|A0A1L6CB60|A0A1L6CB60_VERFO	AP2/ERF domain-containing transcription factor
evm.model.Scaffold_12.701	sp|Q9LII8|KLCR2_ARATH	Protein KINESIN LIGHT CHAIN-RELATED 2
evm.model.Scaffold_12.700	tr|A0A067K7V6|A0A067K7V6_JATCU	CASP-like protein
evm.model.Scaffold_12.703	tr|A0A5B6WQF4|A0A5B6WQF4_9ROSI	Ribosomal RNA-processing protein 40
evm.model.Scaffold_02.1130	tr|A0A4U5PTX0|A0A4U5PTX0_POPAL	ABC transporter B family member 27-like
evm.model.Scaffold_12.702	tr|A0A061FUH4|A0A061FUH4_THECC	Tetratricopeptide repeat-like superfamily protein
evm.model.Scaffold_02.1131	tr|A0A7J7C4L8|A0A7J7C4L8_TRIWF	Ankyrin repeat domain-containing protein 13C
evm.model.Scaffold_16.216.2.61f997af	tr|A0A0B0MCS1|A0A0B0MCS1_GOSAR	Cytochrome P450
evm.model.Scaffold_02.1132	tr|A0A2C9WBL3|A0A2C9WBL3_MANES	Protein kinase domain-containing protein
evm.model.Scaffold_02.1133		Unknown protein
evm.model.Scaffold_02.1134	tr|A0A2N9H7C4|A0A2N9H7C4_FAGSY	Reverse transcriptase domain-containing protein
evm.model.Scaffold_02.1135	tr|A0A6A6K3F0|A0A6A6K3F0_HEVBR	Protein kinase domain-containing protein
evm.model.Scaffold_08.1140.1.61f997b7	tr|G9MD87|G9MD87_TOBAC	Heat shock protein 90
evm.model.Scaffold_02.1136	tr|A0A4U5PT15|A0A4U5PT15_POPAL	Retrotrans_gag domain-containing protein
evm.model.Scaffold_02.1137	tr|B9SYC3|B9SYC3_RICCO	Kinase, putative
evm.model.Scaffold_02.1138	tr|A0A4U5PT15|A0A4U5PT15_POPAL	Retrotrans_gag domain-containing protein
evm.model.Scaffold_02.1128	tr|A0A2C9WJB7|A0A2C9WJB7_MANES	AB hydrolase-1 domain-containing protein
evm.model.Scaffold_02.1129	tr|A0A067K648|A0A067K648_JATCU	Eukaryotic translation initiation factor 3 subunit M
evm.model.Scaffold_16.326.2.61f997b1	tr|A0A067L8L6|A0A067L8L6_JATCU	RECA_2 domain-containing protein
evm.model.Scaffold_02.926.2.61f997b5	tr|A0A2C9WJ08|A0A2C9WJ08_MANES	Fe2OG dioxygenase domain-containing protein
evm.model.Scaffold_03.198.1.61fadbcf	tr|A0A0B0PP27|A0A0B0PP27_GOSAR	Imidazole glycerol phosphate synthase subunit HisH
evm.model.Scaffold_12.730	tr|A0A6A6KXN9|A0A6A6KXN9_HEVBR	WD_REPEATS_REGION domain-containing protein
evm.model.Scaffold_06.803.2.61f997b5	tr|A0A2P5FBF4|A0A2P5FBF4_TREOI	Lung seven transmembrane receptor-like
evm.model.Scaffold_12.732	tr|A0A067K4K6|A0A067K4K6_JATCU	Serine/threonine-protein phosphatase 2A 55 kDa regulatory subunit B
evm.model.Scaffold_12.731	tr|B9RAZ8|B9RAZ8_RICCO	Homeobox protein knotted-1, putative
evm.model.Scaffold_20.600.1.61f997b3	tr|A0A061ETZ8|A0A061ETZ8_THECC	FASCICLIN-like arabinogalactan protein 17
evm.model.Scaffold_12.734	tr|A0A6M2EXR0|A0A6M2EXR0_9ROSI	Morc6_S5 domain-containing protein
evm.model.Scaffold_12.733	tr|A0A6J5V7G1|A0A6J5V7G1_PRUAR	Morc6_S5 domain-containing protein
evm.model.Scaffold_02.1140	tr|A0A4U5PT15|A0A4U5PT15_POPAL	Retrotrans_gag domain-containing protein
evm.model.Scaffold_12.736	tr|A0A498I623|A0A498I623_MALDO	BAT2_N domain-containing protein
evm.model.Scaffold_09.1554.2.61fadbdf	tr|B9RNB1|B9RNB1_RICCO	RNA binding protein, putative
evm.model.Scaffold_02.1141	tr|A0A151U9S5|A0A151U9S5_CAJCA	Polyprotein
evm.model.Scaffold_12.735	tr|A0A4V5ZZT7|A0A4V5ZZT7_POPAL	LRRNT_2 domain-containing protein
evm.model.Scaffold_02.1142		Unknown protein
evm.model.Scaffold_02.1143	tr|A0A2C9WKS4|A0A2C9WKS4_MANES	Protein kinase domain-containing protein
evm.model.Scaffold_02.1144	tr|A0A2C9WJD6|A0A2C9WJD6_MANES	Protein kinase domain-containing protein
evm.model.Scaffold_02.1145	tr|A0A2P5E954|A0A2P5E954_TREOI	Small acidic-like protein
evm.model.Scaffold_02.1146	tr|A0A1Q3D4K9|A0A1Q3D4K9_CEPFO	Methyltransf_29 domain-containing protein
evm.model.Scaffold_02.1147	tr|B9SYD0|B9SYD0_RICCO	Mitochondrial carnitine/acylcarnitine carrier protein, putative
evm.model.Scaffold_02.1148	tr|B9SYD1|B9SYD1_RICCO	COBRA-like protein
evm.model.Scaffold_02.1149	tr|B9SYD2|B9SYD2_RICCO	COBRA-like protein
evm.model.Scaffold_02.1139	tr|B9SYC3|B9SYC3_RICCO	Kinase, putative
evm.model.Scaffold_05.661.1.61f997b1		Unknown protein
evm.model.Scaffold_08.1255.1.61f997b8	tr|A0A067KKL0|A0A067KKL0_JATCU	MFS domain-containing protein
evm.model.Scaffold_12.727	tr|A0A6P9EI46|A0A6P9EI46_JUGRE	anthranilate phosphoribosyltransferase, chloroplastic-like
evm.model.Scaffold_12.726	tr|A0A2C9UKE3|A0A2C9UKE3_MANES	GUB_WAK_bind domain-containing protein
evm.model.Scaffold_12.729	tr|B9RB00|B9RB00_RICCO	Big_12 domain-containing protein
evm.model.Scaffold_12.728	tr|A0A6P3ZPE4|A0A6P3ZPE4_ZIZJJ	glutaredoxin
evm.model.Scaffold_07.1328.1.61f997b9	tr|B9SNE9|B9SNE9_RICCO	Btz domain-containing protein
evm.model.Scaffold_11.1307.1.61f997bb	tr|A0A6M2F5N5|A0A6M2F5N5_9ROSI	BZIP domain-containing protein
evm.model.Scaffold_16.527.1.61f997b3	tr|A0A314UIU0|A0A314UIU0_PRUYE	Protein TOPLESS
evm.model.Scaffold_01.397	tr|A0A6N2N1I7|A0A6N2N1I7_SALVM	PMEI domain-containing protein
evm.model.Scaffold_01.398	tr|A0A6P3YVG5|A0A6P3YVG5_ZIZJJ	cell wall / vacuolar inhibitor of fructosidase 1-like
evm.model.Scaffold_12.721	tr|A0A6A6MHD5|A0A6A6MHD5_HEVBR	ApaG domain-containing protein
evm.model.Scaffold_01.395	tr|B9RH85|B9RH85_RICCO	SANT domain-containing protein
evm.model.Scaffold_12.720	tr|A0A067K4L9|A0A067K4L9_JATCU	TPT domain-containing protein
evm.model.Scaffold_01.396	tr|B9RZU0|B9RZU0_RICCO	Poly(A) polymerase
evm.model.Scaffold_12.723	tr|A0A067K7S5|A0A067K7S5_JATCU	PX domain-containing protein
evm.model.Scaffold_01.393	tr|A0A067K6Q8|A0A067K6Q8_JATCU	Cas1_AcylT domain-containing protein
evm.model.Scaffold_02.1150	tr|A0A4D6NKK1|A0A4D6NKK1_VIGUN	NADH-ubiquinone reductase complex 1 MLRQ subunit
evm.model.Scaffold_12.722	tr|A0A6A3CGF4|A0A6A3CGF4_HIBSY	UDP-N-acetylglucosamine--N-acetylmuramyl-pyrophosphoryl-undecaprenol N-acetylglucosamine transferase isoform 3
evm.model.Scaffold_01.394	tr|A0A5N5F896|A0A5N5F896_9ROSA	Acidic leucine-rich nuclear phosphoprotein 32-related protein 1
evm.model.Scaffold_02.1151	tr|A0A061EN87|A0A061EN87_THECC	PLC-like phosphodiesterases superfamily protein
evm.model.Scaffold_12.725	tr|A0A1R3HBG2|A0A1R3HBG2_9ROSI	Mitochondrial inner membrane translocase subunit Tim17/Tim22/Tim23/peroxisomal protein PMP24
evm.model.Scaffold_01.391	tr|A0A444Z1J4|A0A444Z1J4_ARAHY	DhaL domain-containing protein
evm.model.Scaffold_02.1152	tr|B9SIU0|B9SIU0_RICCO	Cytochrome P450, putative
evm.model.Scaffold_12.724	tr|A0A2C9UJF7|A0A2C9UJF7_MANES	U3 small nucleolar ribonucleoprotein protein MPP10
evm.model.Scaffold_01.392	tr|A0A2C9V0E4|A0A2C9V0E4_MANES	ER membrane protein complex subunit 6
evm.model.Scaffold_02.1153	tr|A0A6A6LE21|A0A6A6LE21_HEVBR	UDP-arabinopyranose mutase
evm.model.Scaffold_02.1154	tr|A0A2C9WB88|A0A2C9WB88_MANES	tRNA (guanine(26)-N(2))-dimethyltransferase
evm.model.Scaffold_02.1155	tr|A0A2C9WBB6|A0A2C9WBB6_MANES	GRAS domain-containing protein
evm.model.Scaffold_02.1156	tr|A0A2R6PAC0|A0A2R6PAC0_ACTCC	Transcription factor like
evm.model.Scaffold_24.1.8.61f997ab	sp|Q8H1Q8|AT18B_ARATH	Autophagy-related protein 18b
evm.model.Scaffold_02.1157	tr|A0A023JAY6|A0A023JAY6_9ROSI	MADS-box transcription factor
evm.model.Scaffold_02.1158	tr|A0A3L6EH16|A0A3L6EH16_MAIZE	MADS-box transcription factor 14
evm.model.Scaffold_02.1159	tr|A0A023JAZ9|A0A023JAZ9_9ROSI	MADS-box transcription factor
evm.model.Scaffold_01.399	tr|A0A6A6MIC6|A0A6A6MIC6_HEVBR	PMEI domain-containing protein
evm.model.Scaffold_16.99.1.61f997ae	tr|A0A6N2M5N7|A0A6N2M5N7_SALVM	Peptidylprolyl isomerase
evm.model.Scaffold_12.716	tr|B9RB14|B9RB14_RICCO	Boron transporter, putative
evm.model.Scaffold_12.715	tr|A0A061FUJ9|A0A061FUJ9_THECC	HCO3-transporter family
evm.model.Scaffold_01.390	sp|P22242|DRPE_CRAPL	Desiccation-related protein PCC13-62
evm.model.Scaffold_12.718		Unknown protein
evm.model.Scaffold_12.717	tr|B9RB14|B9RB14_RICCO	Boron transporter, putative
evm.model.Scaffold_12.719	tr|A0A6J1B068|A0A6J1B068_9ROSI	GDSL esterase/lipase At5g62930
evm.model.Scaffold_12.752	tr|A0A6N2BR24|A0A6N2BR24_SOLCI	Oleosin
evm.model.Scaffold_12.751	tr|A0A6A6MQ26|A0A6A6MQ26_HEVBR	Alliinase_C domain-containing protein
evm.model.Scaffold_02.1111.3.61f997b7	tr|A0A2C9UYA8|A0A2C9UYA8_MANES	Protein kinase domain-containing protein
evm.model.Scaffold_12.754		Unknown protein
evm.model.Scaffold_12.753	sp|Q8L8Q3|LBD25_ARATH	LOB domain-containing protein 25
evm.model.Scaffold_02.1160	tr|A0A5B7A1Q7|A0A5B7A1Q7_DAVIN	Kinesin-like protein
evm.model.Scaffold_12.756	sp|Q0WSH6|PP312_ARATH	Pentatricopeptide repeat-containing protein At4g14850
evm.model.Scaffold_02.1161	sp|Q9FJG9|RUG3_ARATH	RCC1 domain-containing protein RUG3, mitochondrial
evm.model.Scaffold_12.755	tr|B9RAW5|B9RAW5_RICCO	Disease resistance protein RPP13, putative
evm.model.Scaffold_02.1162	tr|A0A2C9WCU2|A0A2C9WCU2_MANES	DSBA domain-containing protein
evm.model.Scaffold_12.758	tr|A0A2C9UJI0|A0A2C9UJI0_MANES	Histone deacetylase
evm.model.Scaffold_02.1163	tr|A0A2C9WJE4|A0A2C9WJE4_MANES	RING-type domain-containing protein
evm.model.Scaffold_12.757	tr|A0A061FUC9|A0A061FUC9_THECC	S-adenosyl-L-methionine-dependent methyltransferases superfamily protein isoform 1
evm.model.Scaffold_02.1164	tr|A0A6P5ST40|A0A6P5ST40_PRUAV	AUGMIN subunit 5
evm.model.Scaffold_02.1165	tr|B9SIV6|B9SIV6_RICCO	Sulfotransferase
evm.model.Scaffold_02.1166	tr|B9SIV6|B9SIV6_RICCO	Sulfotransferase
evm.model.Scaffold_02.1167	sp|Q9S7T8|SPZX_ARATH	Serpin-ZX
evm.model.Scaffold_02.1168	tr|A0A2C9WJL4|A0A2C9WJL4_MANES	HTH myb-type domain-containing protein
evm.model.Scaffold_02.1169	tr|A0A6J1BAQ5|A0A6J1BAQ5_9ROSI	auxin transport protein BIG
evm.model.Scaffold_12.750	tr|A0A6A1WDV1|A0A6A1WDV1_9ROSI	Galactinol--sucrose galactosyltransferase
evm.model.Scaffold_11.312.3.61f997b1	tr|A0A2C9W3Y5|A0A2C9W3Y5_MANES	Growth-regulating factor
evm.model.Scaffold_12.749	tr|A0A2C9UJE0|A0A2C9UJE0_MANES	G-patch domain-containing protein
evm.model.Scaffold_12.748	tr|B9RAX6|B9RAX6_RICCO	FKBP12-interacting protein of 37 kDa, putative
evm.model.Scaffold_01.894.1.61f997b7	tr|A0A5B6VUC7|A0A5B6VUC7_9ROSI	Rab-like protein 6
evm.model.Scaffold_12.741	AT5G50150.1	Protein of Unknown Function (DUF239)
evm.model.Scaffold_12.740	tr|B9IEV2|B9IEV2_POPTR	UBX domain-containing protein
evm.model.Scaffold_12.743	tr|A0A6A6MAN4|A0A6A6MAN4_HEVBR	Lipoyl(octanoyl) transferase
evm.model.Scaffold_02.1170	tr|A0A6A6MMY8|A0A6A6MMY8_HEVBR	BHLH domain-containing protein
evm.model.Scaffold_12.742	tr|A0A5N6RPS8|A0A5N6RPS8_9ROSI	JmjC domain-containing protein
evm.model.Scaffold_02.1171	tr|B9SIX8|B9SIX8_RICCO	O-fucosyltransferase family protein
evm.model.Scaffold_12.745	tr|B9RAX9|B9RAX9_RICCO	Receptor protein kinase, putative
evm.model.Scaffold_03.816.2.61f997b2	tr|A0A4V6XWS2|A0A4V6XWS2_POPAL	G-box-binding factor 1-like
evm.model.Scaffold_02.1172	tr|A0A251M0Q1|A0A251M0Q1_MANES	1-phosphatidylinositol 4-kinase
evm.model.Scaffold_12.744	tr|A0A1D6GQ41|A0A1D6GQ41_MAIZE	Cell division cycle protein 48
evm.model.Scaffold_02.1173	tr|A0A3N7EST3|A0A3N7EST3_POPTR	Protein kinase domain-containing protein
evm.model.Scaffold_12.747	tr|A0A061FVH1|A0A061FVH1_THECC	NAD(P)-binding Rossmann-fold superfamily protein
evm.model.Scaffold_02.1174	tr|B9T3R7|B9T3R7_RICCO	Zinc finger protein, putative
evm.model.Scaffold_12.746	tr|B9RAX8|B9RAX8_RICCO	Kinetochore protein SPC25
evm.model.Scaffold_02.1175		Unknown protein
evm.model.Scaffold_02.1176	tr|A0A6A2ZYS6|A0A6A2ZYS6_HIBSY	Protein GLUTAMINE DUMPER 4
evm.model.Scaffold_02.1177	sp|F4K657|BL1S2_ARATH	Biogenesis of lysosome-related organelles complex 1 subunit 2
evm.model.Scaffold_01.1739.1.61f997bc	tr|A0A4U5QKQ5|A0A4U5QKQ5_POPAL	Fanconi anemia group D2 protein-like
evm.model.Scaffold_02.1178	tr|A0A061ENI6|A0A061ENI6_THECC	Glutamine dumper 2, putative
evm.model.Scaffold_02.1179	sp|Q9FKQ9|SOFL4_ARATH	Protein SOB FIVE-LIKE 4
evm.model.Scaffold_19.1198.1.61f997b8	tr|A0A067KB17|A0A067KB17_JATCU	Proteasome subunit beta
evm.model.Scaffold_12.738	sp|Q9SB63|MOS1_ARATH	Protein MODIFIER OF SNC1 1
evm.model.Scaffold_12.737	tr|A0A067K4K2|A0A067K4K2_JATCU	RING-type domain-containing protein
evm.model.Scaffold_12.739	tr|A0A2C9UJH5|A0A2C9UJH5_MANES	CRAL-TRIO domain-containing protein
evm.model.Scaffold_12.774	tr|A0A2R6PDJ8|A0A2R6PDJ8_ACTCC	Kynurenine 3-monooxygenase
evm.model.Scaffold_12.773	tr|A0A200RDM0|A0A200RDM0_9MAGN	Pentatricopeptide repeat
evm.model.Scaffold_02.1180	tr|A0A2C9WBR8|A0A2C9WBR8_MANES	6-phosphogluconate dehydrogenase, decarboxylating
evm.model.Scaffold_12.776	tr|A0A067KFI2|A0A067KFI2_JATCU	AAA domain-containing protein
evm.model.Scaffold_02.1181	tr|A0A067JXP5|A0A067JXP5_JATCU	Hexosyltransferase
evm.model.Scaffold_12.775		Unknown protein
evm.model.Scaffold_02.1182	tr|A0A2P5BGE3|A0A2P5BGE3_TREOI	Basic-leucine zipper transcription factor
evm.model.Scaffold_12.778	tr|A0A6P5RFJ1|A0A6P5RFJ1_PRUAV	protein DEHYDRATION-INDUCED 19 homolog 5-like
evm.model.Scaffold_18.264.1.61f997af.3.61fadbd2	sp|Q8L7Z0|CNG17_ARATH	Cyclic nucleotide-gated ion channel 17
evm.model.Scaffold_02.1183		Unknown protein
evm.model.Scaffold_12.777	tr|A0A438EZB1|A0A438EZB1_VITVI	Pentatricopeptide repeat-containing protein, chloroplastic
evm.model.Scaffold_02.1184	tr|A0A0R0JQW8|A0A0R0JQW8_SOYBN	CCHC-type domain-containing protein
evm.model.Scaffold_18.327_evm.model.Scaffold_18.328	tr|A0A2I4F9T4|A0A2I4F9T4_JUGRE	UBP1-associated proteins 1C-like isoform X2
evm.model.Scaffold_02.1185		Unknown protein
evm.model.Scaffold_12.779	tr|A0A2C9UKD2|A0A2C9UKD2_MANES	Elongation factor Tu
evm.model.Scaffold_02.1186	tr|B9T5G9|B9T5G9_RICCO	Pentatricopeptide repeat-containing protein, putative
evm.model.Scaffold_02.1187	tr|A0A6P3ZXU3|A0A6P3ZXU3_ZIZJJ	WPP domain-interacting tail-anchored protein 1
evm.model.Scaffold_09.570.2.61f997b2	tr|A0A1L6CB60|A0A1L6CB60_VERFO	AP2/ERF domain-containing transcription factor
evm.model.Scaffold_18.1166.1.61f997b9	tr|A0A1R3J7M2|A0A1R3J7M2_9ROSI	ATPase, AFG1-like protein
evm.model.Scaffold_02.1188	tr|B9T738|B9T738_RICCO	Amino acid transporter, putative
evm.model.Scaffold_02.1189	tr|A0A6J1B0I8|A0A6J1B0I8_9ROSI	cell polarity protein mor2
evm.model.Scaffold_12.770	tr|A0A6A6MCH5|A0A6A6MCH5_HEVBR	Protein DETOXIFICATION
evm.model.Scaffold_09.840.1.61f997b5	sp|Q8VXV4|DNJ16_ARATH	Chaperone protein dnaJ 16
evm.model.Scaffold_12.772	tr|A0A2H5P4L5|A0A2H5P4L5_CITUN	Protein kinase domain-containing protein
evm.model.Scaffold_12.771	tr|B9RAU5|B9RAU5_RICCO	Zinc ion binding protein, putative
evm.model.Scaffold_04.1293.1.61f997ba	sp|Q501H5|SFH13_ARATH	Phosphatidylinositol/phosphatidylcholine transfer protein SFH13
evm.model.Scaffold_17.404.1.61f997b0	tr|A0A6M2F6I5|A0A6M2F6I5_9ROSI	Protein kinase domain-containing protein
evm.model.Scaffold_16.1540.1.61f997bb.1.61fadbe0	tr|A0A2C9UET6|A0A2C9UET6_MANES	Ubiquitin carboxyl-terminal hydrolase
evm.model.Scaffold_13.307.1.61f997ad		Unknown protein
evm.model.Scaffold_12.763	sp|Q8VYG9|PIRL9_ARATH	Plant intracellular Ras-group-related LRR protein 9
evm.model.Scaffold_22.572.1.61f997b0	tr|A0A067K191|A0A067K191_JATCU	Protein kinase domain-containing protein
evm.model.Scaffold_02.1190	tr|A0A2C9WDN1|A0A2C9WDN1_MANES	DNA-directed RNA polymerase
evm.model.Scaffold_12.762	tr|A0A1S3AXX5|A0A1S3AXX5_CUCME	60S ribosomal protein L27a-3-like
evm.model.Scaffold_02.1191	tr|A0A061EG15|A0A061EG15_THECC	Alpha/beta-Hydrolases superfamily protein isoform 1
evm.model.Scaffold_12.765		Unknown protein
evm.model.Scaffold_02.1192	tr|A0A2R6Q8S9|A0A2R6Q8S9_ACTCC	E3 ubiquitin-protein like
evm.model.Scaffold_12.764	tr|A0A1Q3B9X3|A0A1Q3B9X3_CEPFO	C2 domain-containing protein/GRAM domain-containing protein
evm.model.Scaffold_02.1193	tr|A0A251LQH6|A0A251LQH6_MANES	F-box domain-containing protein
evm.model.Scaffold_12.767	tr|A0A2C9UL60|A0A2C9UL60_MANES	Protein kinase domain-containing protein
evm.model.Scaffold_02.1194	tr|A0A2R6RKK1|A0A2R6RKK1_ACTCC	Exocyst complex component like
evm.model.Scaffold_12.766	tr|A0A067KGR5|A0A067KGR5_JATCU	PB1 domain-containing protein
evm.model.Scaffold_02.1195	tr|A0A2C9WBC9|A0A2C9WBC9_MANES	Protein kinase domain-containing protein
evm.model.Scaffold_12.769	tr|B9RAV7|B9RAV7_RICCO	ATP binding protein, putative
evm.model.Scaffold_02.1196	tr|A0A385JI19|A0A385JI19_POPTO	Pentatricopeptide repeat-containing protein
evm.model.Scaffold_12.768	tr|B9IEY1|B9IEY1_POPTR	FAD-binding FR-type domain-containing protein
evm.model.Scaffold_02.1197	tr|A0A6P9EQI5|A0A6P9EQI5_JUGRE	kinesin-like protein KIN-7O isoform X2
evm.model.Scaffold_02.1198	tr|A0A2C9WE69|A0A2C9WE69_MANES	Protein kinase domain-containing protein
evm.model.Scaffold_02.1199	tr|A0A2C9WE69|A0A2C9WE69_MANES	Protein kinase domain-containing protein
evm.model.Scaffold_12.761	tr|A0A6A6L0Q0|A0A6A6L0Q0_HEVBR	Amine oxidase
evm.model.Scaffold_13.926.1.61f997b4	tr|A0A061EAG6|A0A061EAG6_THECC	Adenine nucleotide alpha hydrolases-like superfamily protein isoform 2
evm.model.Scaffold_12.760	tr|A0A061G1B9|A0A061G1B9_THECC	Armadillo repeat only 4
evm.model.Scaffold_01.568.2.61f997b3		Unknown protein
evm.model.Scaffold_12.759	tr|A0A1V0JFL4|A0A1V0JFL4_POPTO	MYB family transcription factor
evm.model.Scaffold_06.99.1.61f997ad	tr|B9RZV2|B9RZV2_RICCO	J domain-containing protein
evm.model.Scaffold_12.796	tr|B9RAS3|B9RAS3_RICCO	Cytochrome P450, putative
evm.model.Scaffold_12.795	tr|B9RAS4|B9RAS4_RICCO	Cytochrome P450, putative
evm.model.Scaffold_12.798	tr|B9RAS2|B9RAS2_RICCO	Cytochrome P450, putative
evm.model.Scaffold_12.797	tr|A0A2I4E6D4|A0A2I4E6D4_JUGRE	cytochrome P450 71A6-like
evm.model.Scaffold_12.799	tr|B9RAR8|B9RAR8_RICCO	Cytochrome P450, putative
evm.model.Scaffold_07.141.1.61f997ad.1.61fadbd0	tr|A0A2C9V2E5|A0A2C9V2E5_MANES	Protein kinase domain-containing protein
evm.model.Scaffold_20.930.1.61f997b6	tr|A0A2C9VCG6|A0A2C9VCG6_MANES	1-phosphatidylinositol-4-phosphate 5-kinase
evm.model.Scaffold_13.637.1.61f997b0	tr|A0A067JW79|A0A067JW79_JATCU	CCR4-NOT transcription complex subunit 11
evm.model.Scaffold_01.80.1.61f997ae	tr|A0A314U5D2|A0A314U5D2_PRUYE	DNA repair protein RAD51 homolog 2
evm.model.Scaffold_12.790	tr|A0A061FXM9|A0A061FXM9_THECC	Cytochrome P450
evm.model.Scaffold_09.1490.2.61f997bb.2.61fadbdf	tr|A0A2C9VVI6|A0A2C9VVI6_MANES	Transketolase
evm.model.Scaffold_12.792	tr|A0A6A6K375|A0A6A6K375_HEVBR	Protein kinase domain-containing protein
evm.model.Scaffold_12.791	tr|A0A0B0NAU4|A0A0B0NAU4_GOSAR	Cytochrome P450
evm.model.Scaffold_12.794	tr|A0A5N5GE86|A0A5N5GE86_9ROSA	Cytochrome P450 71A3-like
evm.model.Scaffold_12.793	tr|A0A438EZ37|A0A438EZ37_VITVI	Cytochrome P450 71A25
evm.model.Scaffold_08.1209	tr|A0A2P5CHW0|A0A2P5CHW0_PARAD	Inactive purple acid phosphatase-like protein
evm.model.Scaffold_20.1330.2.61f997ba	tr|A0A2C9UC38|A0A2C9UC38_MANES	RING-type domain-containing protein
evm.model.Scaffold_13.122	tr|A0A6A6K6M9|A0A6A6K6M9_HEVBR	Protein kinase domain-containing protein
evm.model.Scaffold_13.121	tr|B9SML0|B9SML0_RICCO	Rhamnogalacturonan endolyase
evm.model.Scaffold_08.1207	tr|A0A2C9VW18|A0A2C9VW18_MANES	UBC core domain-containing protein
evm.model.Scaffold_05.115.2.61f997ac	tr|A0A6P3ZGG1|A0A6P3ZGG1_ZIZJJ	beta-taxilin isoform X1
evm.model.Scaffold_13.120	tr|A0A6J1BPZ0|A0A6J1BPZ0_9ROSI	MADS-box transcription factor 23-like
evm.model.Scaffold_08.1208	tr|A0A2R6PZC9|A0A2R6PZC9_ACTCC	DEP domain-containing mTOR-interacting protein
evm.model.Scaffold_08.1205	tr|A0A067KKR9|A0A067KKR9_JATCU	Protein kinase domain-containing protein
evm.model.Scaffold_08.1206	sp|A0A178VBJ0|APSR1_ARATH	Protein ALTERED PHOSPHATE STARVATION RESPONSE 1
evm.model.Scaffold_08.1203	tr|A0A2C9VVZ7|A0A2C9VVZ7_MANES	Cytokinin riboside 5'-monophosphate phosphoribohydrolase
evm.model.Scaffold_08.1204	tr|A0A6P3ZSG7|A0A6P3ZSG7_ZIZJJ	ATP-dependent zinc metalloprotease FTSH, chloroplastic
evm.model.Scaffold_20.53.2.61f997ac	tr|A0A2R6PFD7|A0A2R6PFD7_ACTCC	Protein argonaute like
evm.model.Scaffold_08.1201	sp|Q10S72|4CLL4_ORYSJ	4-coumarate--CoA ligase-like 4
evm.model.Scaffold_08.1202	AT1G76210.1	Arabidopsis protein of unknown function (DUF241)
evm.model.Scaffold_13.129	tr|A0A446K8B9|A0A446K8B9_TRITD	Tubulin alpha chain
evm.model.Scaffold_13.128	tr|B9T171|B9T171_RICCO	Receptor protein kinase CLAVATA1, putative
evm.model.Scaffold_08.1200	tr|A0A2I4FXJ6|A0A2I4FXJ6_JUGRE	lysine histidine transporter-like 8
evm.model.Scaffold_13.127	tr|A0A6A3ANL4|A0A6A3ANL4_HIBSY	Malate dehydrogenase
evm.model.Scaffold_13.126	tr|C6ZRW9|C6ZRW9_SOYBN	Receptor-like protein kinase
evm.model.Scaffold_13.125	tr|A0A2P5FHA1|A0A2P5FHA1_TREOI	Basic helix-loop-helix transcription factor
evm.model.Scaffold_13.124	tr|A0A2C9URS6|A0A2C9URS6_MANES	BHLH domain-containing protein
evm.model.Scaffold_13.123	tr|A0A067K103|A0A067K103_JATCU	Rhamnogalacturonan endolyase
evm.model.Scaffold_12.785	tr|A0A067K465|A0A067K465_JATCU	ADPRibase-Mn
evm.model.Scaffold_22.660.2.61f997b2	tr|A0A251JH99|A0A251JH99_MANES	Glutamate receptor
evm.model.Scaffold_12.784	tr|A0A067K4F8|A0A067K4F8_JATCU	High-affinity nitrate transporter
evm.model.Scaffold_12.787	tr|A0A200RDP9|A0A200RDP9_9MAGN	Protein kinase domain
evm.model.Scaffold_05.400.1.61f997af	tr|A0A067LC52|A0A067LC52_JATCU	Arginyl-tRNA--protein transferase
evm.model.Scaffold_12.786	tr|A0A067KFH1|A0A067KFH1_JATCU	Quinolinate synthase
evm.model.Scaffold_12.789	tr|A0A061FXM9|A0A061FXM9_THECC	Cytochrome P450
evm.model.Scaffold_12.788		Unknown protein
evm.model.Scaffold_06.510.1.61f997b2	sp|Q4JHN6|FPS_PANGI	Farnesyl pyrophosphate synthase
evm.model.Scaffold_21.105.2.61f997ad.1.61fadbd1	tr|A0A061E3F3|A0A061E3F3_THECC	Immunoglobulin E-set
evm.model.Scaffold_12.781	tr|A0A445JKJ7|A0A445JKJ7_GLYSO	50S ribosomal protein L19, chloroplastic
evm.model.Scaffold_12.780	tr|A0A067K470|A0A067K470_JATCU	Non-specific serine/threonine protein kinase
evm.model.Scaffold_09.1351.1.61f997ba	tr|A0A6J0ZZ79|A0A6J0ZZ79_9ROSI	cell wall protein AWA1
evm.model.Scaffold_12.783	tr|A0A5B6UGL9|A0A5B6UGL9_9ROSI	Protein prune-like protein
evm.model.Scaffold_12.782	AT4G12690.2	Plant protein of unknown function (DUF868)
evm.model.Scaffold_13.133	tr|B9T179|B9T179_RICCO	Transcription factor, putative
evm.model.Scaffold_13.132	tr|A0A5B6UH59|A0A5B6UH59_9ROSI	Cytochrome c oxidase subunit 6a, mitochondrial-like
evm.model.Scaffold_08.1218	tr|A0A4U5MZN9|A0A4U5MZN9_POPAL	Dolichol-phosphate mannosyltransferase subunit 1
evm.model.Scaffold_13.131		Unknown protein
evm.model.Scaffold_08.1219	tr|A0A6A6M953|A0A6A6M953_HEVBR	1,4-alpha-glucan branching enzyme
evm.model.Scaffold_13.130	tr|A0A6A6K4V2|A0A6A6K4V2_HEVBR	Protein kinase domain-containing protein
evm.model.Scaffold_08.1216	tr|B9R8M6|B9R8M6_RICCO	Cytochrome P450, putative
evm.model.Scaffold_08.1217		Unknown protein
evm.model.Scaffold_08.1214	tr|A0A061FL86|A0A061FL86_THECC	HXXXD-type acyl-transferase family protein, putative
evm.model.Scaffold_22.558.2.61f997b0	tr|A0A6A2YJV8|A0A6A2YJV8_HIBSY	BTB/POZ domain-containing protein
evm.model.Scaffold_08.1215	tr|A0A200QNF3|A0A200QNF3_9MAGN	AMP-dependent synthetase/ligase
evm.model.Scaffold_17.514.5.61f997b1	tr|A0A199UBZ9|A0A199UBZ9_MANES	C2H2-type domain-containing protein
evm.model.Scaffold_05.197.1.61f997ad.1.61fadbd0	tr|A0A6A6N9L6|A0A6A6N9L6_HEVBR	WAT1-related protein
evm.model.Scaffold_08.1212		Unknown protein
evm.model.Scaffold_08.1213	sp|Q9FJG9|RUG3_ARATH	RCC1 domain-containing protein RUG3, mitochondrial
evm.model.Scaffold_08.1210	tr|B9H5G3|B9H5G3_POPTR	WD_REPEATS_REGION domain-containing protein
evm.model.Scaffold_13.139	tr|A0A7J7DTK0|A0A7J7DTK0_TRIWF	Lysosomal Pro-X carboxypeptidase
evm.model.Scaffold_08.1211	tr|A0A6A6MCS1|A0A6A6MCS1_HEVBR	O-fucosyltransferase family protein
evm.model.Scaffold_13.138	tr|A0A6P5YGU7|A0A6P5YGU7_DURZI	homeobox-leucine zipper protein HAT22-like
evm.model.Scaffold_13.137	tr|A0A6A3BGG5|A0A6A3BGG5_HIBSY	BAG family molecular chaperone regulator 5
evm.model.Scaffold_13.136	tr|A0A2P5F322|A0A2P5F322_TREOI	E3 ubiquitin-protein ligase FANCL
evm.model.Scaffold_13.135	tr|A0A5D3ABA9|A0A5D3ABA9_GOSMU	Xyloglucan endotransglucosylase/hydrolase
evm.model.Scaffold_13.134	tr|A0A6A6L3X8|A0A6A6L3X8_HEVBR	Cysteine desulfurase
evm.model.Scaffold_15.678.1.61f997b3	tr|A0A251J9V7|A0A251J9V7_MANES	Glyco_transf_20 domain-containing protein
evm.model.Scaffold_11.1106.2.61f997b9	tr|A0A5B6WIG3|A0A5B6WIG3_9ROSI	Haloacid dehalogenase-like hydrolase domain-containing protein
evm.model.Scaffold_13.100	tr|A0A4U5PZ71|A0A4U5PZ71_POPAL	Glyco_transf_5 domain-containing protein
evm.model.Scaffold_15.110.1.61f997ad	tr|A0A4U5NS11|A0A4U5NS11_POPAL	UDP-N-acetylglucosamine diphosphorylase 1-like
evm.model.Scaffold_19.52.2.61f997ac	tr|A0A2C9UND5|A0A2C9UND5_MANES	POLIIIAc domain-containing protein
evm.model.Scaffold_13.108	tr|A0A2P5FH50|A0A2P5FH50_TREOI	Hydroxyproline-rich glycoprotein family protein
evm.model.Scaffold_13.107	tr|A0A067K7E1|A0A067K7E1_JATCU	Auxin-responsive protein
evm.model.Scaffold_13.106		Unknown protein
evm.model.Scaffold_09.1130.1.61f997b8.1.61fadbdd	tr|A0A067JZU5|A0A067JZU5_JATCU	Golgi apparatus membrane protein TVP23
evm.model.Scaffold_13.105	tr|A0A2P5FH78|A0A2P5FH78_TREOI	Cdk-activating kinase assembly factor
evm.model.Scaffold_13.104	tr|A0A6J0ZJF4|A0A6J0ZJF4_9ROSI	protein RMD5 homolog A
evm.model.Scaffold_13.103	tr|A0A2C9UVH8|A0A2C9UVH8_MANES	tRNA-dihydrouridine synthase
evm.model.Scaffold_13.102	tr|B9SSD5|B9SSD5_RICCO	Phosphoenolpyruvate carboxykinase (ATP)
evm.model.Scaffold_13.101	tr|A0A4U5PYX4|A0A4U5PYX4_POPAL	Protein spt2-like isoform X2
evm.model.Scaffold_11.1747.1.61f997bc	tr|A0A6J1BLW3|A0A6J1BLW3_9ROSI	protein OSB2, chloroplastic-like
evm.model.Scaffold_04.331.1.61f997b1	tr|A0A4U5Q8U4|A0A4U5Q8U4_POPAL	Histone-lysine N-methyltransferase ATX3-like
evm.model.Scaffold_13.109	tr|A0A0U2JEM3|A0A0U2JEM3_9ROSA	BHLH transcription factor
evm.model.Scaffold_11.233.1.61f997b0	tr|B9T7A3|B9T7A3_RICCO	Ubiquitin carboxyl-terminal hydrolase
evm.model.Scaffold_15.1141.1.61f997b8	tr|A0A061G0Y8|A0A061G0Y8_THECC	Chloroplast thylakoid membrane, putative isoform 1
evm.model.Scaffold_13.111	tr|A0A067KIS1|A0A067KIS1_JATCU	Fn3_like domain-containing protein
evm.model.Scaffold_13.110	tr|A0A061DHF1|A0A061DHF1_THECC	Homeodomain-like superfamily protein, putative
evm.model.Scaffold_19.908.3.61f997b5	tr|A0A6A6LVG1|A0A6A6LVG1_HEVBR	ATP-dependent 6-phosphofructokinase
evm.model.Scaffold_13.119	tr|B9SMM2|B9SMM2_RICCO	APO protein 4, mitochondrial, putative
evm.model.Scaffold_05.221.1.61f997ad	tr|A0A2R6RTH9|A0A2R6RTH9_ACTCC	Pentatricopeptide repeat-containing protein
evm.model.Scaffold_13.118	tr|A0A2C9UX06|A0A2C9UX06_MANES	Serine hydroxymethyltransferase
evm.model.Scaffold_13.117	sp|Q94JY4|BRK1_ARATH	Protein BRICK 1
evm.model.Scaffold_13.116	tr|A0A6A6L6Q2|A0A6A6L6Q2_HEVBR	Protein kinase domain-containing protein
evm.model.Scaffold_13.115	tr|A0A1R3K3W1|A0A1R3K3W1_9ROSI	ABC transporter-like protein
evm.model.Scaffold_13.114	tr|A0A2P5FH64|A0A2P5FH64_TREOI	Endoribonuclease E-like protein
evm.model.Scaffold_13.113	sp|Q9ZQ47|GRDP1_ARATH	Glycine-rich domain-containing protein 1
evm.model.Scaffold_13.112	tr|A0A067KIS1|A0A067KIS1_JATCU	Fn3_like domain-containing protein
evm.model.Scaffold_01.1332.3.61f997bb	sp|Q7X6P3|RUS1_ARATH	Protein root UVB sensitive 1, chloroplastic
evm.model.Scaffold_12.958.2.61f997b7	tr|A5BED3|A5BED3_VITVI	CRAL-TRIO domain-containing protein
evm.model.Scaffold_22.159.2.61f997ac	tr|A0A2I4EM04|A0A2I4EM04_JUGRE	D-cysteine desulfhydrase 2, mitochondrial isoform X1
evm.model.Scaffold_15.568.1.61f997b2	tr|A0A6A6MQU0|A0A6A6MQU0_HEVBR	DYW_deaminase domain-containing protein
evm.model.Scaffold_13.166	tr|B9SH24|B9SH24_RICCO	Serine carboxypeptidase, putative
evm.model.Scaffold_13.165	tr|A0A6A3AQW5|A0A6A3AQW5_HIBSY	ARM repeat superfamily protein isoform 1
evm.model.Scaffold_12.307.1.61f997af	tr|B9SLY6|B9SLY6_RICCO	Zinc finger protein, putative
evm.model.Scaffold_13.164	sp|Q9SZG3|VQ29_ARATH	VQ motif-containing protein 29
evm.model.Scaffold_07.193.1.61f997ad	tr|A0A061FKU0|A0A061FKU0_THECC	UDP-Glycosyltransferase superfamily protein, putative
evm.model.Scaffold_13.163	tr|A0A251JPJ8|A0A251JPJ8_MANES	EngB-type G domain-containing protein
evm.model.Scaffold_08.1249	tr|A0A067KKL5|A0A067KKL5_JATCU	Peptidylprolyl isomerase
evm.model.Scaffold_13.162		Unknown protein
evm.model.Scaffold_13.161	tr|A0A2R6Q8L8|A0A2R6Q8L8_ACTCC	Ent-kaur-16-ene synthase
evm.model.Scaffold_08.1247	tr|A0A067KKY7|A0A067KKY7_JATCU	S-acyltransferase
evm.model.Scaffold_13.160	tr|A0A067KIK7|A0A067KIK7_JATCU	BSD domain-containing protein
evm.model.Scaffold_08.1248	tr|A0A6A6ME45|A0A6A6ME45_HEVBR	MLO-like protein
evm.model.Scaffold_08.1245	tr|A0A2C9VY26|A0A2C9VY26_MANES	Glyceraldehyde-3-phosphate dehydrogenase
evm.model.Scaffold_08.1246	tr|A0A061FE46|A0A061FE46_THECC	Localized to the inner membrane of the chloroplast
evm.model.Scaffold_08.1243	tr|A0A6A6MBH2|A0A6A6MBH2_HEVBR	Non-specific serine/threonine protein kinase
evm.model.Scaffold_08.1244	tr|A0A2C9VVP5|A0A2C9VVP5_MANES	Non-specific serine/threonine protein kinase
evm.model.Scaffold_08.1241	tr|A0A067KY69|A0A067KY69_JATCU	DUF3456 domain-containing protein
evm.model.Scaffold_08.1242	tr|A0A067KP66|A0A067KP66_JATCU	Protein-serine/threonine phosphatase
evm.model.Scaffold_13.169	tr|A0A4U5QQF8|A0A4U5QQF8_POPAL	Heptahelical transmembrane protein 4-like
evm.model.Scaffold_13.168	sp|Q9LZJ3|XXT1_ARATH	Xyloglucan 6-xylosyltransferase 1
evm.model.Scaffold_11.623.1.61f997b5.2.61fadbd9	tr|B9SMU3|B9SMU3_RICCO	Pentatricopeptide repeat-containing protein, putative
evm.model.Scaffold_08.1240	tr|A0A2C9VVR0|A0A2C9VVR0_MANES	F-box domain-containing protein
evm.model.Scaffold_13.167	tr|A0A067K7J0|A0A067K7J0_JATCU	RuvB-like helicase
evm.model.Scaffold_17.546.2.61f997b2	tr|B9SJV4|B9SJV4_RICCO	50S ribosomal protein L14, putative
evm.model.Scaffold_22.338.2.61f997ae	tr|B9SKM0|B9SKM0_RICCO	TENA_THI-4 domain-containing protein
evm.model.Scaffold_16.7.3.61f997ac	tr|A0A2C9W322|A0A2C9W322_MANES	G-patch domain-containing protein
evm.model.Scaffold_18.844.5.61f997b6	tr|A0A2C9W703|A0A2C9W703_MANES	Sucrose synthase
evm.model.Scaffold_14.1040.1.61f997b5	tr|A0A2C9WKQ8|A0A2C9WKQ8_MANES	Ferredoxin--NADP reductase, chloroplastic
evm.model.Scaffold_09.1461.1.61f997bb	tr|B9RDF4|B9RDF4_RICCO	Spastin, putative
evm.model.Scaffold_09.198.1.61f997ae	tr|A0A291EX61|A0A291EX61_9ROSI	Transcription factor GAMYB
evm.model.Scaffold_13.177	tr|A0A1U8K4D0|A0A1U8K4D0_GOSHI	pentatricopeptide repeat-containing protein At5g67570, chloroplastic-like
evm.model.Scaffold_13.176	tr|A0A2C9UR17|A0A2C9UR17_MANES	Ribosomal_L12 domain-containing protein
evm.model.Scaffold_13.175	tr|B9SH10|B9SH10_RICCO	MYB transcription factor
evm.model.Scaffold_13.174	tr|B9SH10|B9SH10_RICCO	MYB transcription factor
evm.model.Scaffold_13.173	tr|A0A067KIJ1|A0A067KIJ1_JATCU	NADH dehydrogenase [ubiquinone] iron-sulfur protein 4, mitochondrial
evm.model.Scaffold_13.172	tr|A0A1Q3BJH8|A0A1Q3BJH8_CEPFO	Amino-acid N-acetyltransferase
evm.model.Scaffold_08.1258	tr|A0A2G9GXG5|A0A2G9GXG5_9LAMI	NAC domain-containing protein
evm.model.Scaffold_13.171		Unknown protein
evm.model.Scaffold_08.1259	tr|A0A6A6MDF6|A0A6A6MDF6_HEVBR	NAC domain-containing protein
evm.model.Scaffold_13.170	tr|A0A2C9UVM7|A0A2C9UVM7_MANES	B-like cyclin
evm.model.Scaffold_08.1256	tr|B9R8S4|B9R8S4_RICCO	Pentatricopeptide repeat-containing protein, putative
evm.model.Scaffold_08.1257	tr|B9R8S5|B9R8S5_RICCO	C2 NT-type domain-containing protein
evm.model.Scaffold_08.1254	tr|A0A061FEL2|A0A061FEL2_THECC	Multiple chloroplast division site 1, putative
evm.model.Scaffold_08.1255	tr|A0A067KKL0|A0A067KKL0_JATCU	MFS domain-containing protein
evm.model.Scaffold_08.1252	tr|A0A6A1WKM4|A0A6A1WKM4_9ROSI	Outer envelope pore protein 21, chloroplastic
evm.model.Scaffold_08.1253	tr|A0A067KP60|A0A067KP60_JATCU	RING-type domain-containing protein
evm.model.Scaffold_08.1250	tr|B9R8T6|B9R8T6_RICCO	Cinnamoyl-CoA reductase, putative
evm.model.Scaffold_13.179	tr|A0A6P5U6H1|A0A6P5U6H1_PRUAV	golgin subfamily A member 4 isoform X1
evm.model.Scaffold_01.1501.1.61f997bb	tr|B9SP24|B9SP24_RICCO	5-oxoprolinase, putative
evm.model.Scaffold_08.1251	tr|B9R8R9|B9R8R9_RICCO	Dolichyl-diphosphooligosaccharide--protein glycosyltransferase subunit 1
evm.model.Scaffold_13.178	sp|Q8VY57|ARL8A_ARATH	ADP-ribosylation factor-like protein 8a
evm.model.Scaffold_03.1023.1.61f997b4	tr|A0A1I9W017|A0A1I9W017_POPTO	Phototropic-responsive NPH3 family protein
evm.model.Scaffold_08.482.1.61f997b0	tr|B9SD08|B9SD08_RICCO	Pentatricopeptide repeat-containing protein, putative
evm.model.Scaffold_16.731.1.61fadbda	sp|Q9FUY2|LEUNG_ARATH	Transcriptional corepressor LEUNIG
evm.model.Scaffold_18.1144.2.61f997b9	tr|A0A061GQI9|A0A061GQI9_THECC	HCO3-transporter family
evm.model.Scaffold_20.1440.2.61f997bb	tr|B9RYM5|B9RYM5_RICCO	DUF676 domain-containing protein
evm.model.Scaffold_13.144	tr|A0A6A3AB59|A0A6A3AB59_HIBSY	Pentatricopeptide repeat (PPR) superfamily protein
evm.model.Scaffold_13.143	tr|A0A4U5N7T8|A0A4U5N7T8_POPAL	Pentatricopeptide repeat-containing family protein
evm.model.Scaffold_09.377.1.61f997b0	tr|A0A2C9U365|A0A2C9U365_MANES	DNA_MISMATCH_REPAIR_2 domain-containing protein
evm.model.Scaffold_08.1229	tr|A0A2C9VVL2|A0A2C9VVL2_MANES	Glycosyltransferase family 92 protein
evm.model.Scaffold_13.142	sp|P37821|1A1C_MALDO	1-aminocyclopropane-1-carboxylate synthase
evm.model.Scaffold_13.141	tr|B9SX81|B9SX81_RICCO	R2r3-myb transcription factor, putative
evm.model.Scaffold_08.1227	tr|A0A2C9VVR9|A0A2C9VVR9_MANES	Protein kinase domain-containing protein
evm.model.Scaffold_05.152.1.61f997ac	tr|A0A067LNV3|A0A067LNV3_JATCU	RRM domain-containing protein
evm.model.Scaffold_13.140	tr|A0A4S4DS05|A0A4S4DS05_CAMSI	Branched-chain-amino-acid aminotransferase
evm.model.Scaffold_08.1228	tr|A0A067KKN4|A0A067KKN4_JATCU	Protein kinase domain-containing protein
evm.model.Scaffold_08.1225	tr|B9R8N4|B9R8N4_RICCO	Catalase
evm.model.Scaffold_11.522.1.61f997b4	tr|A0A251L394|A0A251L394_MANES	DNA-directed RNA polymerase III subunit RPC6
evm.model.Scaffold_08.1226	sp|Q9LE38|NLP4_ARATH	Protein NLP4
evm.model.Scaffold_08.1223	tr|A0A1R3KRH9|A0A1R3KRH9_9ROSI	BTB/POZ-like protein
evm.model.Scaffold_08.1224	tr|B9R8N2|B9R8N2_RICCO	B-like cyclin
evm.model.Scaffold_16.499.1.61f997b3	tr|B9RV89|B9RV89_RICCO	Adenine phosphoribosyltransferase
evm.model.Scaffold_08.1221	tr|A0A2C9TZC8|A0A2C9TZC8_MANES	Small nuclear ribonucleoprotein Sm D3
evm.model.Scaffold_08.1222	sp|Q8LEV3|Y2060_ARATH	BTB/POZ domain-containing protein At2g30600
evm.model.Scaffold_13.149	tr|B9SX92|B9SX92_RICCO	Dead box ATP-dependent RNA helicase, putative
evm.model.Scaffold_13.148	tr|A0A2C9UVP5|A0A2C9UVP5_MANES	Squalene monooxygenase
evm.model.Scaffold_08.1220	tr|A0A6A6M953|A0A6A6M953_HEVBR	1,4-alpha-glucan branching enzyme
evm.model.Scaffold_13.147	sp|Q9SVA5|PP357_ARATH	Pentatricopeptide repeat-containing protein At4g39530
evm.model.Scaffold_13.146	sp|Q9LFM6|PP375_ARATH	Pentatricopeptide repeat-containing protein At5g11310, mitochondrial
evm.model.Scaffold_13.145	tr|A0A6A2XSQ5|A0A6A2XSQ5_HIBSY	DUF21 domain-containing protein
evm.model.Scaffold_04.59.2.61f997ae	tr|B9RD12|B9RD12_RICCO	Ubiquitin-protein ligase, putative
evm.model.Scaffold_15.1430.1.61f997ba	tr|A0A6A6MYN6|A0A6A6MYN6_HEVBR	Glyceraldehyde-3-phosphate dehydrogenase
evm.model.Scaffold_20.1288.1.61f997ba	sp|Q8RX22|MIP1_ARATH	MND1-interacting protein 1
evm.model.Scaffold_17.904.2.61f997b6	tr|A0A251K3T2|A0A251K3T2_MANES	Homeobox domain-containing protein
evm.model.Scaffold_02.1373.6.61f997b9	tr|A0A2I4EBI0|A0A2I4EBI0_JUGRE	SUPPRESSOR OF ABI3-5 isoform X1
evm.model.Scaffold_04.583.2.61f997b4	tr|A0A2I4EZG3|A0A2I4EZG3_JUGRE	nicotinamide adenine dinucleotide transporter 1, chloroplastic-like
evm.model.Scaffold_13.155	tr|A0A6J0ZJQ3|A0A6J0ZJQ3_9ROSI	basic leucine zipper 4-like
evm.model.Scaffold_13.154		Unknown protein
evm.model.Scaffold_13.153	tr|A0A1Q3BM05|A0A1Q3BM05_CEPFO	Growth-regulating factor
evm.model.Scaffold_13.152	tr|A0A6J0ZI47|A0A6J0ZI47_9ROSI	AP2-like ethylene-responsive transcription factor ANT
evm.model.Scaffold_08.1238	AT5G43822.1	Pentatricopeptide repeat (PPR) superfamily protein
evm.model.Scaffold_13.151	tr|B9SNZ3|B9SNZ3_RICCO	2-methoxy-6-polyprenyl-1,4-benzoquinol methylase, mitochondrial
evm.model.Scaffold_08.1239	tr|A0A067KKM1|A0A067KKM1_JATCU	RING-type E3 ubiquitin transferase
evm.model.Scaffold_13.150	tr|A0A4U5N7Y0|A0A4U5N7Y0_POPAL	Leucine-rich repeat family protein
evm.model.Scaffold_08.1236	sp|Q9FVX2|PP129_ARATH	Pentatricopeptide repeat-containing protein At1g77360, mitochondrial
evm.model.Scaffold_08.1237	tr|A0A4U5MZT6|A0A4U5MZT6_POPAL	Epidermal growth factor receptor substrate 15-like 1 isoform X1
evm.model.Scaffold_08.1234	tr|A0A5C7H598|A0A5C7H598_9ROSI	Helicase ATP-binding domain-containing protein
evm.model.Scaffold_08.1235	tr|A0A6N2K4E7|A0A6N2K4E7_SALVM	Helicase ATP-binding domain-containing protein
evm.model.Scaffold_08.1232	tr|A0A6P5ZH69|A0A6P5ZH69_DURZI	12-oxophytodienoate reductase 2-like
evm.model.Scaffold_08.1233	tr|A0A2C9VX19|A0A2C9VX19_MANES	Homeobox domain-containing protein
evm.model.Scaffold_08.1230	sp|Q5XET4|PP142_ARATH	Pentatricopeptide repeat-containing protein At2g01860
evm.model.Scaffold_13.159	tr|A0A067KIK7|A0A067KIK7_JATCU	BSD domain-containing protein
evm.model.Scaffold_08.1231	tr|E3UKG5|E3UKG5_GOSHI	High mobility group box 4 protein
evm.model.Scaffold_13.158	sp|Q9FHP1|ACR1_ARATH	ACT domain-containing protein ACR1
evm.model.Scaffold_13.157	tr|A0A4U5QMX4|A0A4U5QMX4_POPAL	Protein PHLOEM PROTEIN 2-LIKE A10
evm.model.Scaffold_13.156	tr|B9HFY9|B9HFY9_POPTR	Phytosulfokine-beta
evm.model.Scaffold_08.1160	tr|A0A2R6R050|A0A2R6R050_ACTCC	Cinnamyl alcohol dehydrogenase
evm.model.Scaffold_08.1161	tr|A0A5N6RA67|A0A5N6RA67_9ROSI	Alba domain-containing protein
evm.model.Scaffold_15.491.1.61f997b1	tr|A0A067K5F0|A0A067K5F0_JATCU	O-phosphoserine phosphohydrolase
evm.model.Scaffold_10.39.1.61f997ac	sp|Q41140|PFPA_RICCO	Pyrophosphate--fructose 6-phosphate 1-phosphotransferase subunit alpha
evm.model.Scaffold_12.1456	tr|B9RHW0|B9RHW0_RICCO	SLT domain-containing protein
evm.model.Scaffold_12.1455	tr|B9S9U3|B9S9U3_RICCO	Cytochrome P450, putative
evm.model.Scaffold_12.1454	tr|B9T235|B9T235_RICCO	Cytochrome P450, putative
evm.model.Scaffold_12.1453	tr|A0A151T9W4|A0A151T9W4_CAJCA	Retrovirus-related Pol polyprotein from transposon TNT 1-94
evm.model.Scaffold_12.1452	tr|D3JYA1|D3JYA1_TRISB	Casbene synthase
evm.model.Scaffold_12.1451	tr|D3JYA1|D3JYA1_TRISB	Casbene synthase
evm.model.Scaffold_12.1450	tr|B9RHX5|B9RHX5_RICCO	Short chain alcohol dehydrogenase, putative
evm.model.Scaffold_12.1449	tr|B9RM58|B9RM58_RICCO	Cytochrome P450, putative
evm.model.Scaffold_12.1448	tr|A0A076GCA5|A0A076GCA5_POPTR	Terpene synthase
evm.model.Scaffold_12.1447	tr|B9T235|B9T235_RICCO	Cytochrome P450, putative
evm.model.Scaffold_12.1446	tr|A0A067JYI5|A0A067JYI5_JATCU	L-ascorbate oxidase
evm.model.Scaffold_08.1168	tr|A0A6A6KJW2|A0A6A6KJW2_HEVBR	Protein kinase domain-containing protein
evm.model.Scaffold_01.1296.3.61fadbdf	tr|A0A2G9G8Z7|A0A2G9G8Z7_9LAMI	Macrophage migration inhibitory factor
evm.model.Scaffold_08.1169	tr|A0A1R3HYT9|A0A1R3HYT9_9ROSI	Complex 1 LYR protein
evm.model.Scaffold_15.73.1.61f997ad	tr|A0A061GC79|A0A061GC79_THECC	Transducin/WD40 repeat-like superfamily protein, putative
evm.model.Scaffold_08.1166	tr|A0A061FEJ2|A0A061FEJ2_THECC	2-oxoglutarate (2OG) and Fe(II)-dependent oxygenase superfamily protein isoform 1
evm.model.Scaffold_07.501.2.61f997b0	tr|B9SY73|B9SY73_RICCO	Amino acid transporter, putative
evm.model.Scaffold_08.1167	tr|A0A2C9VW54|A0A2C9VW54_MANES	Importin N-terminal domain-containing protein
evm.model.Scaffold_18.119.2.61f997ad	tr|A0A2I4GAA1|A0A2I4GAA1_JUGRE	pre-mRNA-processing protein 40C isoform X1
evm.model.Scaffold_08.1164	tr|B9R8F1|B9R8F1_RICCO	Calcium-dependent protein kinase, putative
evm.model.Scaffold_08.1165	tr|B9R8F3|B9R8F3_RICCO	Vacuolar proton pump subunit B
evm.model.Scaffold_08.1162	tr|B9R8E9|B9R8E9_RICCO	Ring finger protein, putative
evm.model.Scaffold_08.1163		Unknown protein
evm.model.Scaffold_08.1171		Unknown protein
evm.model.Scaffold_08.1172	tr|A0A2C9VXK0|A0A2C9VXK0_MANES	Thioredoxin domain-containing protein
evm.model.Scaffold_08.1170	sp|Q9LN22|PPR54_ARATH	Pentatricopeptide repeat-containing protein At1g20300, mitochondrial
evm.model.Scaffold_16.423.6.61f997b2	tr|A0A6A6LJX7|A0A6A6LJX7_HEVBR	RING-type domain-containing protein
evm.model.Scaffold_12.1445	tr|A0A2C9VRW1|A0A2C9VRW1_MANES	Phosphoglycerate kinase
evm.model.Scaffold_15.1443.1.61f997ba	tr|A0A6J1BD23|A0A6J1BD23_9ROSI	RNA pseudouridine synthase 3, mitochondrial
evm.model.Scaffold_12.719.1.61f997b4	tr|A0A2R6PDV2|A0A2R6PDV2_ACTCC	GDSL esterase/lipase
evm.model.Scaffold_12.1444	tr|B9RHY4|B9RHY4_RICCO	Phosphoglycerate kinase
evm.model.Scaffold_12.1443	tr|A0A4U5MWS4|A0A4U5MWS4_POPAL	ATP-dependent zinc metalloprotease FTSH 12, chloroplastic
evm.model.Scaffold_12.1442	tr|A0A6P5RBF2|A0A6P5RBF2_PRUAV	peroxisomal 2,4-dienoyl-CoA reductase-like
evm.model.Scaffold_12.1441	tr|B9RHY9|B9RHY9_RICCO	Dead box ATP-dependent RNA helicase, putative
evm.model.Scaffold_02.963.1.61f997b5	tr|A0A067L615|A0A067L615_JATCU	MSP domain-containing protein
evm.model.Scaffold_12.1440	tr|A0A2P5CB24|A0A2P5CB24_TREOI	Nuclear transcription factor Y subunit C
evm.model.Scaffold_10.1262.1.61f997b9	tr|A0A4U5QEY9|A0A4U5QEY9_POPAL	Cyclin-dependent kinase 12 isoform X2
[truncated: 41,538 more rows]

## Sheet: Table8
Supplementary Data 8. Cluster comparisons between the Chinese tallow tree diploid and monoploid genomes
Diploid/monoploid	Orthogroups	Gene No. in diploid genome
No counterparts in monoploid	1377	4142
>5	68	976
4-5 (include 5)	163	865
3-4 (include 4)	692	3048
2-3 (include 3)	2928	10090
2	10583	28082
1-2 (include 1)	9386	14853
<1	779	971

## Sheet: Table9
Supplementary Data 9. Species-specific genes in Chinese tallow tree genome
Gene ID	Functions
evm.model.Scaffold_01.1578	Unknown protein
evm.model.Scaffold_01.1742	Unknown protein
evm.model.Scaffold_01.404	Unknown protein
evm.model.Scaffold_01.7	Unknown protein
evm.model.Scaffold_01.81	Unknown protein
evm.model.Scaffold_02.1141	Polyprotein
evm.model.Scaffold_02.1184	CCHC-type domain-containing protein
evm.model.Scaffold_02.1338	Viral movement protein
evm.model.Scaffold_02.1348	Unknown protein
evm.model.Scaffold_02.40	CCHC-type domain-containing protein
evm.model.Scaffold_03.1187	CCHC-type domain-containing protein
evm.model.Scaffold_03.1188	Unknown protein
evm.model.Scaffold_03.556	Unknown protein
evm.model.Scaffold_03.589	Unknown protein
evm.model.Scaffold_03.600	CCHC-type domain-containing protein
evm.model.Scaffold_03.668	Unknown protein
evm.model.Scaffold_04.1068	CCHC-type domain-containing protein
evm.model.Scaffold_04.1393	Unknown protein
evm.model.Scaffold_04.851	PRA1 family protein
evm.model.Scaffold_04.852	Unknown protein
evm.model.Scaffold_05.1093	Unknown protein
evm.model.Scaffold_05.1141	Unknown protein
evm.model.Scaffold_05.1249	Unknown protein
evm.model.Scaffold_05.1267	Viral movement protein
evm.model.Scaffold_05.1272	Unknown protein
evm.model.Scaffold_05.1273	Unknown protein
evm.model.Scaffold_05.1275	Unknown protein
evm.model.Scaffold_05.19	Unknown protein
evm.model.Scaffold_05.46	Viral movement protein
evm.model.Scaffold_06.465	Unknown protein
evm.model.Scaffold_06.516	Polyprotein-like
evm.model.Scaffold_07.421	Unknown protein
evm.model.Scaffold_07.527	Viral movement protein
evm.model.Scaffold_07.604	Unknown protein
evm.model.Scaffold_08.118	Unknown protein
evm.model.Scaffold_08.233	Unknown protein
evm.model.Scaffold_08.266	Unknown protein
evm.model.Scaffold_08.37	Unknown protein
evm.model.Scaffold_09.1228	Unknown protein
evm.model.Scaffold_09.864	Unknown protein
evm.model.Scaffold_12.161	Integrase, catalytic region, zinc finger, CCHC-type, peptidase aspartic, catalytic
evm.model.Scaffold_12.175	Unknown protein
evm.model.Scaffold_12.176	Unknown protein
evm.model.Scaffold_12.3	Polyprotein
evm.model.Scaffold_12.41	CCHC-type domain-containing protein
evm.model.Scaffold_12.73	Unknown protein
evm.model.Scaffold_13.1311	Unknown protein
evm.model.Scaffold_13.532	Unknown protein
evm.model.Scaffold_13.649	Unknown protein
evm.model.Scaffold_14.683	Unknown protein
evm.model.Scaffold_14.786	Unknown protein
evm.model.Scaffold_14.844	Viral movement protein
evm.model.Scaffold_15.116	Unknown protein
evm.model.Scaffold_15.36	Unknown protein
evm.model.Scaffold_16.1380	Unknown protein
evm.model.Scaffold_16.1428	Unknown protein
evm.model.Scaffold_16.1625	Unknown protein
evm.model.Scaffold_17.373	Unknown protein
evm.model.Scaffold_17.385	Unknown protein
evm.model.Scaffold_17.391	Unknown protein
evm.model.Scaffold_17.488	Unknown protein
evm.model.Scaffold_18.254	Unknown protein
evm.model.Scaffold_18.257	Unknown protein
evm.model.Scaffold_18.266	Unknown protein
evm.model.Scaffold_18.337	Polyprotein
evm.model.Scaffold_19.299	Unknown protein
evm.model.Scaffold_19.332	Unknown protein
evm.model.Scaffold_19.370	Unknown protein
evm.model.Scaffold_19.411	Unknown protein
evm.model.Scaffold_20.1425	Unknown protein
evm.model.Scaffold_20.1484	Unknown protein
evm.model.Scaffold_20.43	Unknown protein
evm.model.Scaffold_21.1314	3-oxoacyl-[acyl-carrier-protein] reductase
evm.model.Scaffold_21.248	CCHC-type domain-containing protein
evm.model.Scaffold_21.249	CCHC-type domain-containing protein
evm.model.Scaffold_21.250	CCHC-type domain-containing protein
evm.model.Scaffold_21.260	Unknown protein
evm.model.Scaffold_21.319	Unknown protein
evm.model.Scaffold_21.327	CCHC-type domain-containing protein
evm.model.Scaffold_21.332	CCHC-type domain-containing protein
evm.model.Scaffold_21.422	Unknown protein
evm.model.Scaffold_01.1634	CCHC-type domain-containing protein
evm.model.Scaffold_01.1664	Polyprotein
evm.model.Scaffold_01.1681	Unknown protein
evm.model.Scaffold_01.1707	CCHC-type domain-containing protein
evm.model.Scaffold_01.405	Polyprotein
evm.model.Scaffold_01.6	Polyprotein
evm.model.Scaffold_02.1062	Polyprotein
evm.model.Scaffold_02.1371	CCHC-type domain-containing protein
evm.model.Scaffold_02.1411	CCHC-type domain-containing protein
evm.model.Scaffold_02.1431	CCHC-type domain-containing protein
evm.model.Scaffold_02.942	Unknown protein
evm.model.Scaffold_03.1144	CCHC-type domain-containing protein
evm.model.Scaffold_03.535	Unknown protein
evm.model.Scaffold_03.543	CCHC-type domain-containing protein
evm.model.Scaffold_03.571	CCHC-type domain-containing protein
evm.model.Scaffold_03.597	Polyprotein
evm.model.Scaffold_03.627	Polyprotein
evm.model.Scaffold_04.1216	Unknown protein
evm.model.Scaffold_04.1226	Polyprotein
evm.model.Scaffold_04.1228	CCHC-type domain-containing protein
evm.model.Scaffold_04.1229	Polyprotein
evm.model.Scaffold_04.1361	Unknown protein
evm.model.Scaffold_04.853	Polyprotein
evm.model.Scaffold_05.119	Polyprotein
evm.model.Scaffold_05.1237	CCHC-type domain-containing protein
evm.model.Scaffold_05.1250	CCHC-type domain-containing protein
evm.model.Scaffold_05.35	CCHC-type domain-containing protein
evm.model.Scaffold_06.346	Polyprotein
evm.model.Scaffold_06.392	Unknown protein
evm.model.Scaffold_06.421	Polyprotein
evm.model.Scaffold_06.464	Unknown protein
evm.model.Scaffold_06.507	Unknown protein
evm.model.Scaffold_08.119	Polyprotein
evm.model.Scaffold_08.313	Polyprotein
evm.model.Scaffold_08.88	CCHC-type domain-containing protein
evm.model.Scaffold_09.451	Reverse transcriptase domain-containing protein
evm.model.Scaffold_09.488	Polyprotein
evm.model.Scaffold_09.746	Unknown protein
evm.model.Scaffold_09.763	Polyprotein
evm.model.Scaffold_09.862	Unknown protein
evm.model.Scaffold_09.863	CCHC-type domain-containing protein
evm.model.Scaffold_10.1325	Unknown protein
evm.model.Scaffold_11.1406	Unknown protein
evm.model.Scaffold_11.1518	Unknown protein
evm.model.Scaffold_12.124	Unknown protein
evm.model.Scaffold_12.26	CCHC-type domain-containing protein
evm.model.Scaffold_12.8	CCHC-type domain-containing protein
evm.model.Scaffold_13.531	Unknown protein
evm.model.Scaffold_14.1094	Polyprotein
evm.model.Scaffold_14.600	Polyprotein
evm.model.Scaffold_14.639	CCHC-type domain-containing protein
evm.model.Scaffold_14.804	Polyprotein
evm.model.Scaffold_14.808	CCHC-type domain-containing protein
evm.model.Scaffold_14.893	CCHC-type domain-containing protein
evm.model.Scaffold_14.894	Polyprotein
evm.model.Scaffold_15.161	Polyprotein
evm.model.Scaffold_15.367	Unknown protein
evm.model.Scaffold_16.1300	CCHC-type domain-containing protein
evm.model.Scaffold_16.1375	CCHC-type domain-containing protein
evm.model.Scaffold_16.1429	Reverse transcriptase domain-containing protein
evm.model.Scaffold_17.366	Unknown protein
evm.model.Scaffold_17.379	Polyprotein
evm.model.Scaffold_17.394	Polyprotein
evm.model.Scaffold_18.278	Polyprotein-like
evm.model.Scaffold_18.297	Polyprotein
evm.model.Scaffold_19.283	Polyprotein
evm.model.Scaffold_20.14	CCHC-type domain-containing protein
evm.model.Scaffold_20.29	CCHC-type domain-containing protein
evm.model.Scaffold_20.33	Unknown protein
evm.model.Scaffold_21.276	Unknown protein
evm.model.Scaffold_22.607	CCHC-type domain-containing protein
evm.model.Scaffold_23.570	CCHC-type domain-containing protein
evm.model.Scaffold_06.455	Unknown protein
evm.model.Scaffold_23.137	Cytochrome P450 like_TBP
evm.model.Scaffold_23.146	Cytochrome P450 like_TBP
evm.model.Scaffold_23.149	Cytochrome P450 like_TBP
evm.model.Scaffold_23.150	Unknown protein
evm.model.Scaffold_23.173	Cytochrome P450 like_TBP
evm.model.Scaffold_23.174	Cytochrome P450 like_TBP
evm.model.Scaffold_23.175	Cytochrome P450 like_TBP
evm.model.Scaffold_23.176	Cytochrome P450 like_TBP
evm.model.Scaffold_23.177	Cytochrome P450 like_TBP
evm.model.Scaffold_23.179	Cytochrome P450 like_TBP
evm.model.Scaffold_23.181	Cytochrome P450 like_TBP
evm.model.Scaffold_23.182	Cytochrome P450 like_TBP
evm.model.Scaffold_23.184	Unknown protein
evm.model.Scaffold_23.187	Cytochrome P450 like_TBP
evm.model.Scaffold_23.188	Cytochrome P450 like_TBP
evm.model.Scaffold_23.19	Cytochrome P450 like_TBP
evm.model.Scaffold_23.191	Unknown protein
evm.model.Scaffold_23.192	Cytochrome P450 like_TBP
evm.model.Scaffold_23.194	Unknown protein
evm.model.Scaffold_23.195	Cytochrome P450 like_TBP
evm.model.Scaffold_23.196	Cytochrome P450 like_TBP
evm.model.Scaffold_23.198	Cytochrome P450 like_TBP
evm.model.Scaffold_23.199	Cytochrome P450 like_TBP
evm.model.Scaffold_23.200	Cytochrome P450 like_TBP
evm.model.Scaffold_23.201	Cytochrome P450 like_TBP
evm.model.Scaffold_23.202	Cytochrome P450 like_TBP
evm.model.Scaffold_23.203	Cytochrome P450 like_TBP
evm.model.Scaffold_23.204	Cytochrome P450 like_TBP
evm.model.Scaffold_23.205	Cytochrome P450 like_TBP
evm.model.Scaffold_23.211	Unknown protein
evm.model.Scaffold_23.23	Cytochrome P450 like_TBP
evm.model.Scaffold_23.244	Cytochrome P450 like_TBP
evm.model.Scaffold_23.245	Cytochrome P450 like_TBP
evm.model.Scaffold_23.246	Cytochrome P450 like_TBP
evm.model.Scaffold_23.247	Cytochrome P450 like_TBP
evm.model.Scaffold_23.249	Cytochrome P450 like_TBP
evm.model.Scaffold_23.250	Cytochrome P450 like_TBP
evm.model.Scaffold_23.251	Cytochrome P450 like_TBP
evm.model.Scaffold_23.252	Cytochrome P450 like_TBP
evm.model.Scaffold_23.253	Cytochrome P450 like_TBP
evm.model.Scaffold_23.254	Cytochrome P450 like_TBP
evm.model.Scaffold_23.255	Cytochrome P450 like_TBP
evm.model.Scaffold_23.256	Cytochrome P450 like_TBP
evm.model.Scaffold_23.318	Cytochrome P450 like_TBP
evm.model.Scaffold_23.334	Unknown protein
evm.model.Scaffold_23.339	Unknown protein
evm.model.Scaffold_23.344	Unknown protein
evm.model.Scaffold_23.38	Cytochrome P450 like_TBP
evm.model.Scaffold_23.43	Cytochrome P450 like_TBP
evm.model.Scaffold_23.497	Unknown protein
evm.model.Scaffold_23.515	Cytochrome P450 like_TBP
evm.model.Scaffold_23.516	Cytochrome P450 like_TBP
evm.model.Scaffold_23.518	Cytochrome P450 like_TBP
evm.model.Scaffold_23.520	Cytochrome P450 like_TBP
evm.model.Scaffold_23.521	Cytochrome P450 like_TBP
evm.model.Scaffold_23.522	Cytochrome P450 like_TBP
evm.model.Scaffold_23.524	Cytochrome P450 like_TBP
evm.model.Scaffold_23.525	Cytochrome P450 like_TBP
evm.model.Scaffold_23.530	Cytochrome P450 like_TBP
evm.model.Scaffold_23.532	Unknown protein
evm.model.Scaffold_23.534	Atp synthase subunit beta
evm.model.Scaffold_23.552	Cytochrome P450 like_TBP
evm.model.Scaffold_23.553	Cytochrome P450 like_TBP
evm.model.Scaffold_23.554	Cytochrome P450 like_TBP
evm.model.Scaffold_23.555	Cytochrome P450 like_TBP
evm.model.Scaffold_23.556	Cytochrome P450 like_TBP
evm.model.Scaffold_23.557	Cytochrome P450 like_TBP
evm.model.Scaffold_23.560	Cytochrome P450 like_TBP
evm.model.Scaffold_23.561	Unknown protein
evm.model.Scaffold_23.73	Unknown protein
evm.model.Scaffold_23.96	Unknown protein
evm.model.Scaffold_23.132	Unknown protein
evm.model.Scaffold_23.134	Unknown protein
evm.model.Scaffold_23.221	Unknown protein
evm.model.Scaffold_23.227	Unknown protein
evm.model.Scaffold_23.230	Unknown protein
evm.model.Scaffold_23.232	Unknown protein
evm.model.Scaffold_23.236	Unknown protein
evm.model.Scaffold_23.239	Unknown protein
evm.model.Scaffold_23.270	Unknown protein
evm.model.Scaffold_23.274	Unknown protein
evm.model.Scaffold_23.278	Unknown protein
evm.model.Scaffold_23.282	Unknown protein
evm.model.Scaffold_23.288	Unknown protein
evm.model.Scaffold_23.292	Unknown protein
evm.model.Scaffold_23.297	Unknown protein
evm.model.Scaffold_23.301	Unknown protein
evm.model.Scaffold_23.306	Unknown protein
evm.model.Scaffold_23.309	Unknown protein
evm.model.Scaffold_23.312	Unknown protein
evm.model.Scaffold_23.320	Unknown protein
evm.model.Scaffold_23.323	Unknown protein
evm.model.Scaffold_23.326	Unknown protein
evm.model.Scaffold_23.329	Unknown protein
evm.model.Scaffold_23.332	Unknown protein
evm.model.Scaffold_23.337	Unknown protein
evm.model.Scaffold_23.342	Unknown protein
evm.model.Scaffold_23.347	Unknown protein
evm.model.Scaffold_23.351	Unknown protein
evm.model.Scaffold_23.354	Unknown protein
evm.model.Scaffold_23.357	Unknown protein
evm.model.Scaffold_23.360	Unknown protein
evm.model.Scaffold_23.363	Unknown protein
evm.model.Scaffold_23.366	Unknown protein
evm.model.Scaffold_23.369	Unknown protein
evm.model.Scaffold_23.372	Unknown protein
evm.model.Scaffold_23.375	Unknown protein
evm.model.Scaffold_23.378	Unknown protein
evm.model.Scaffold_23.381	Unknown protein
evm.model.Scaffold_23.388	Unknown protein
evm.model.Scaffold_23.391	Unknown protein
evm.model.Scaffold_23.394	Unknown protein
evm.model.Scaffold_23.397	Unknown protein
evm.model.Scaffold_23.401	Unknown protein
evm.model.Scaffold_23.404	Unknown protein
evm.model.Scaffold_23.407	Unknown protein
evm.model.Scaffold_23.410	Unknown protein
evm.model.Scaffold_23.413	Unknown protein
evm.model.Scaffold_23.415	Unknown protein
evm.model.Scaffold_23.418	Unknown protein
evm.model.Scaffold_23.421	Unknown protein
evm.model.Scaffold_23.424	Unknown protein
evm.model.Scaffold_23.427	Unknown protein
evm.model.Scaffold_23.430	Unknown protein
evm.model.Scaffold_23.433	Unknown protein
evm.model.Scaffold_23.435	Unknown protein
evm.model.Scaffold_23.438	Unknown protein
evm.model.Scaffold_23.444	Unknown protein
evm.model.Scaffold_23.447	Unknown protein
evm.model.Scaffold_23.450	Unknown protein
evm.model.Scaffold_23.452	Unknown protein
evm.model.Scaffold_23.456	Unknown protein
evm.model.Scaffold_23.460	Unknown protein
evm.model.Scaffold_23.464	Unknown protein
evm.model.Scaffold_23.470	Unknown protein
evm.model.Scaffold_23.474	Unknown protein
evm.model.Scaffold_23.477	Unknown protein
evm.model.Scaffold_23.480	Unknown protein
evm.model.Scaffold_23.483	Unknown protein
evm.model.Scaffold_23.488	Unknown protein
evm.model.Scaffold_23.546	Unknown protein
evm.model.Scaffold_01.1665	Unknown protein
evm.model.Scaffold_01.1725	Unknown protein
evm.model.Scaffold_01.1769	Unknown protein
evm.model.Scaffold_01.44	Unknown protein
evm.model.Scaffold_01.45	Unknown protein
evm.model.Scaffold_02.1183	Unknown protein
evm.model.Scaffold_02.1410	Unknown protein
evm.model.Scaffold_02.1432	Unknown protein
evm.model.Scaffold_02.71	Polyprotein
evm.model.Scaffold_03.626	Unknown protein
evm.model.Scaffold_04.1169	Unknown protein
evm.model.Scaffold_04.1215	CCHC-type domain-containing protein
evm.model.Scaffold_04.1227	Unknown protein
evm.model.Scaffold_04.1230	Unknown protein
evm.model.Scaffold_05.118	Unknown protein
evm.model.Scaffold_05.299	Unknown protein
evm.model.Scaffold_06.393	Unknown protein
evm.model.Scaffold_06.459	Unknown protein
evm.model.Scaffold_06.498	Unknown protein
evm.model.Scaffold_07.565	Unknown protein
evm.model.Scaffold_08.111	Unknown protein
evm.model.Scaffold_08.136	Unknown protein
evm.model.Scaffold_08.314	Unknown protein
evm.model.Scaffold_08.38	Unknown protein
evm.model.Scaffold_09.452	Unknown protein
evm.model.Scaffold_09.453	Unknown protein
evm.model.Scaffold_09.454	2-alkenal reductase (NADP(+)-dependent)
evm.model.Scaffold_09.563	Unknown protein
evm.model.Scaffold_09.762	Unknown protein
evm.model.Scaffold_10.1186	Unknown protein
evm.model.Scaffold_11.1415	Unknown protein
evm.model.Scaffold_11.1427	Receptor-like serine/threonine-protein kinase
evm.model.Scaffold_11.1619	Unknown protein
evm.model.Scaffold_11.1844	Unknown protein
evm.model.Scaffold_12.105	Unknown protein
evm.model.Scaffold_12.125	Unknown protein
evm.model.Scaffold_12.231	Unknown protein
evm.model.Scaffold_12.7	Unknown protein
evm.model.Scaffold_13.1340	Unknown protein
evm.model.Scaffold_14.1095	Unknown protein
evm.model.Scaffold_14.1107	Unknown protein
evm.model.Scaffold_14.790	Unknown protein
evm.model.Scaffold_15.160	Unknown protein
evm.model.Scaffold_16.1321	Unknown protein
evm.model.Scaffold_16.1570	Unknown protein
evm.model.Scaffold_16.1617	Unknown protein
evm.model.Scaffold_17.243	Unknown protein
evm.model.Scaffold_17.293	Unknown protein
evm.model.Scaffold_17.493	Unknown protein
evm.model.Scaffold_18.3	CCHC-type domain-containing protein
evm.model.Scaffold_19.228	Unknown protein
evm.model.Scaffold_19.284	Unknown protein
evm.model.Scaffold_19.369	Unknown protein
evm.model.Scaffold_19.412	Polyprotein
evm.model.Scaffold_21.1249	Unknown protein
evm.model.Scaffold_21.628	Unknown protein
evm.model.Scaffold_22.446	Unknown protein
evm.model.Scaffold_22.874	Polyprotein
evm.model.Scaffold_10.1315	Unknown protein
evm.model.Scaffold_10.1316	Cytochrome P450 like_TBP
evm.model.Scaffold_10.1317	Cytochrome P450 like_TBP
evm.model.Scaffold_10.1318	Cytochrome P450 like_TBP
evm.model.Scaffold_10.1319	Unknown protein
evm.model.Scaffold_23.171	Cytochrome P450 like_TBP
evm.model.Scaffold_23.183	Unknown protein
evm.model.Scaffold_23.207	Cytochrome P450 like_TBP
evm.model.Scaffold_23.208	Cytochrome P450 like_TBP
evm.model.Scaffold_23.209	Cytochrome P450 like_TBP
evm.model.Scaffold_23.210	Cytochrome P450 like_TBP
evm.model.Scaffold_23.217	Unknown protein
evm.model.Scaffold_23.257	Cytochrome P450 like_TBP
evm.model.Scaffold_23.258	Cytochrome P450 like_TBP
evm.model.Scaffold_23.259	Cytochrome P450 like_TBP
evm.model.Scaffold_23.260	Cytochrome P450 like_TBP
evm.model.Scaffold_23.261	Cytochrome P450 like_TBP
evm.model.Scaffold_23.262	Cytochrome P450 like_TBP
evm.model.Scaffold_23.263	Cytochrome P450 like_TBP
evm.model.Scaffold_23.264	Cytochrome P450 like_TBP
evm.model.Scaffold_23.265	Unknown protein
evm.model.Scaffold_23.267	Cytochrome P450 like_TBP
evm.model.Scaffold_23.269	Unknown protein
evm.model.Scaffold_23.35	Cytochrome P450 like_TBP
evm.model.Scaffold_23.440	Cytochrome P450 like_TBP
evm.model.Scaffold_23.491	Cytochrome P450 like_TBP
evm.model.Scaffold_23.492	Unknown protein
evm.model.Scaffold_23.494	Cytochrome P450 like_TBP
evm.model.Scaffold_23.495	Cytochrome P450 like_TBP
evm.model.Scaffold_23.496	Unknown protein
evm.model.Scaffold_23.498	Cytochrome P450 like_TBP
evm.model.Scaffold_23.499	Cytochrome P450 like_TBP
evm.model.Scaffold_23.500	Cytochrome P450 like_TBP
evm.model.Scaffold_23.501	Cytochrome P450 like_TBP
evm.model.Scaffold_23.509	Unknown protein
evm.model.Scaffold_23.510	Cytochrome P450 like_TBP
evm.model.Scaffold_23.512	Atp synthase subunit beta
evm.model.Scaffold_23.513	Cytochrome P450 like_TBP
evm.model.Scaffold_23.527	Unknown protein
evm.model.Scaffold_23.536	Cytochrome P450 like_TBP
evm.model.Scaffold_23.537	Cytochrome P450 like_TBP
evm.model.Scaffold_23.538	Cytochrome P450 like_TBP
evm.model.Scaffold_23.539	Cytochrome P450 like_TBP
evm.model.Scaffold_23.540	Cytochrome P450 like_TBP
evm.model.Scaffold_23.541	Cytochrome P450 like_TBP
evm.model.Scaffold_23.542	Cytochrome P450 like_TBP
evm.model.Scaffold_23.543	Cytochrome P450 like_TBP
evm.model.Scaffold_23.544	Unknown protein
evm.model.Scaffold_23.550	Cytochrome P450 like_TBP
evm.model.Scaffold_23.551	Atp synthase subunit beta
evm.model.Scaffold_23.562	Atp synthase subunit beta
evm.model.Scaffold_23.563	Cytochrome P450 like_TBP
evm.model.Scaffold_23.564	Cytochrome P450 like_TBP
evm.model.Scaffold_23.565	Cytochrome P450 like_TBP
evm.model.Scaffold_23.162	Regulator of rDNA transcription protein 15
evm.model.Scaffold_23.223	Regulator of rDNA transcription protein 15
evm.model.Scaffold_23.225	Regulator of rDNA transcription protein 15
evm.model.Scaffold_23.226	Regulator of rDNA transcription protein 15
evm.model.Scaffold_23.229	Regulator of rDNA transcription protein 15
evm.model.Scaffold_23.231	Regulator of rDNA transcription protein 15
evm.model.Scaffold_23.233	Regulator of rDNA transcription protein 15
evm.model.Scaffold_23.235	Regulator of rDNA transcription protein 15
evm.model.Scaffold_23.238	Regulator of rDNA transcription protein 15
evm.model.Scaffold_23.294	Regulator of rDNA transcription protein 15
evm.model.Scaffold_23.303	Regulator of rDNA transcription protein 15
evm.model.Scaffold_23.310	Regulator of rDNA transcription protein 15
evm.model.Scaffold_23.313	Regulator of rDNA transcription protein 15
evm.model.Scaffold_23.321	Regulator of rDNA transcription protein 15
evm.model.Scaffold_23.324	Regulator of rDNA transcription protein 15
evm.model.Scaffold_23.327	Regulator of rDNA transcription protein 15
evm.model.Scaffold_23.330	Regulator of rDNA transcription protein 15
evm.model.Scaffold_23.335	Regulator of rDNA transcription protein 15
evm.model.Scaffold_23.340	Regulator of rDNA transcription protein 15
evm.model.Scaffold_23.348	Regulator of rDNA transcription protein 15
evm.model.Scaffold_23.352	Regulator of rDNA transcription protein 15
evm.model.Scaffold_23.355	Regulator of rDNA transcription protein 15
evm.model.Scaffold_23.358	Regulator of rDNA transcription protein 15
evm.model.Scaffold_23.361	Regulator of rDNA transcription protein 15
evm.model.Scaffold_23.364	Regulator of rDNA transcription protein 15
evm.model.Scaffold_23.367	Regulator of rDNA transcription protein 15
evm.model.Scaffold_23.370	Regulator of rDNA transcription protein 15
evm.model.Scaffold_23.373	Regulator of rDNA transcription protein 15
evm.model.Scaffold_23.376	Regulator of rDNA transcription protein 15
evm.model.Scaffold_23.379	Regulator of rDNA transcription protein 15
evm.model.Scaffold_23.382	Regulator of rDNA transcription protein 15
evm.model.Scaffold_23.389	Regulator of rDNA transcription protein 15
evm.model.Scaffold_23.392	Regulator of rDNA transcription protein 15
evm.model.Scaffold_23.395	Regulator of rDNA transcription protein 15
evm.model.Scaffold_23.399	Regulator of rDNA transcription protein 15
evm.model.Scaffold_23.402	Regulator of rDNA transcription protein 15
evm.model.Scaffold_23.405	Regulator of rDNA transcription protein 15
evm.model.Scaffold_23.408	Regulator of rDNA transcription protein 15
evm.model.Scaffold_23.411	Regulator of rDNA transcription protein 15
evm.model.Scaffold_23.414	Regulator of rDNA transcription protein 15
evm.model.Scaffold_23.416	Regulator of rDNA transcription protein 15
evm.model.Scaffold_23.419	Regulator of rDNA transcription protein 15
evm.model.Scaffold_23.422	Regulator of rDNA transcription protein 15
evm.model.Scaffold_23.425	Regulator of rDNA transcription protein 15
evm.model.Scaffold_23.431	Regulator of rDNA transcription protein 15
evm.model.Scaffold_23.436	Regulator of rDNA transcription protein 15
evm.model.Scaffold_23.439	Regulator of rDNA transcription protein 15
evm.model.Scaffold_23.442	Regulator of rDNA transcription protein 15
evm.model.Scaffold_23.445	Regulator of rDNA transcription protein 15
evm.model.Scaffold_23.448	Regulator of rDNA transcription protein 15
evm.model.Scaffold_23.451	Unknown protein
evm.model.Scaffold_23.507	Unknown protein
evm.model.Scaffold_23.548	Regulator of rDNA transcription protein 15
evm.model.Scaffold_23.136	Atp synthase subunit beta
evm.model.Scaffold_23.139	Atp synthase subunit beta
evm.model.Scaffold_23.141	Unknown protein
evm.model.Scaffold_23.142	Atp synthase subunit beta
evm.model.Scaffold_23.143	Atp synthase subunit beta
evm.model.Scaffold_23.145	Atp synthase subunit beta
evm.model.Scaffold_23.148	Atp synthase subunit beta
evm.model.Scaffold_23.151	Atp synthase subunit beta
evm.model.Scaffold_23.156	Atp synthase subunit beta
evm.model.Scaffold_23.157	Atp synthase subunit beta
evm.model.Scaffold_23.158	Atp synthase subunit beta
evm.model.Scaffold_23.160	Atp synthase subunit beta
evm.model.Scaffold_23.166	Atp synthase subunit beta
evm.model.Scaffold_23.168	Atp synthase subunit beta
evm.model.Scaffold_23.170	Atp synthase subunit beta
evm.model.Scaffold_23.178	Unknown protein
evm.model.Scaffold_23.193	B3 DNA binding domain-containing protein
evm.model.Scaffold_23.197	Unknown protein
evm.model.Scaffold_23.206	Unknown protein
evm.model.Scaffold_23.214	Atp synthase subunit beta
evm.model.Scaffold_23.216	Atp synthase subunit beta
evm.model.Scaffold_23.219	Atp synthase subunit beta
evm.model.Scaffold_23.248	Unknown protein
evm.model.Scaffold_23.272	Atp synthase subunit beta
evm.model.Scaffold_23.276	Atp synthase subunit beta
evm.model.Scaffold_23.280	Atp synthase subunit beta
evm.model.Scaffold_23.285	Unknown protein
evm.model.Scaffold_23.290	Atp synthase subunit beta
evm.model.Scaffold_23.299	Atp synthase subunit beta
evm.model.Scaffold_23.307	Cytochrome P450 like_TBP
evm.model.Scaffold_23.308	Atp synthase subunit beta
evm.model.Scaffold_23.316	Unknown protein
evm.model.Scaffold_23.319	Atp synthase subunit beta
evm.model.Scaffold_23.345	Atp synthase subunit beta
evm.model.Scaffold_23.398	Atp synthase subunit beta
evm.model.Scaffold_23.434	Atp synthase subunit beta
evm.model.Scaffold_23.441	Atp synthase subunit beta
evm.model.Scaffold_23.466	Atp synthase subunit beta
evm.model.Scaffold_23.469	Atp synthase subunit beta
evm.model.Scaffold_23.472	Atp synthase subunit beta
evm.model.Scaffold_23.475	Atp synthase subunit beta
evm.model.Scaffold_23.486	Atp synthase subunit beta
evm.model.Scaffold_23.490	Atp synthase subunit beta
evm.model.Scaffold_23.503	Unknown protein
evm.model.Scaffold_23.519	Unknown protein
evm.model.Scaffold_23.535	Ribulose bisphosphate carboxylase large chain
evm.model.Scaffold_23.558	Unknown protein
evm.model.Scaffold_18.456	Unknown protein
evm.model.Scaffold_23.153	Unknown protein
evm.model.Scaffold_23.161	Unknown protein
evm.model.Scaffold_23.222	Unknown protein
evm.model.Scaffold_23.224	Unknown protein
evm.model.Scaffold_23.228	Unknown protein
evm.model.Scaffold_23.237	Unknown protein
evm.model.Scaffold_23.286	Unknown protein
evm.model.Scaffold_23.295	Unknown protein
evm.model.Scaffold_23.304	Unknown protein
evm.model.Scaffold_23.314	Unknown protein
evm.model.Scaffold_23.322	Unknown protein
evm.model.Scaffold_23.325	Unknown protein
evm.model.Scaffold_23.331	Unknown protein
evm.model.Scaffold_23.336	Unknown protein
evm.model.Scaffold_23.341	Unknown protein
evm.model.Scaffold_23.349	Unknown protein
evm.model.Scaffold_23.356	Unknown protein
evm.model.Scaffold_23.359	Unknown protein
evm.model.Scaffold_23.362	Unknown protein
evm.model.Scaffold_23.365	Unknown protein
evm.model.Scaffold_23.368	Unknown protein
evm.model.Scaffold_23.371	Unknown protein
evm.model.Scaffold_23.374	Unknown protein
evm.model.Scaffold_23.380	Unknown protein
evm.model.Scaffold_23.383	Unknown protein
evm.model.Scaffold_23.390	Unknown protein
evm.model.Scaffold_23.396	Unknown protein
evm.model.Scaffold_23.400	Unknown protein
evm.model.Scaffold_23.403	Unknown protein
evm.model.Scaffold_23.406	Unknown protein
evm.model.Scaffold_23.409	Unknown protein
evm.model.Scaffold_23.412	Unknown protein
evm.model.Scaffold_23.420	Unknown protein
evm.model.Scaffold_23.423	Unknown protein
evm.model.Scaffold_23.426	Unknown protein
evm.model.Scaffold_23.437	Unknown protein
evm.model.Scaffold_23.443	Unknown protein
evm.model.Scaffold_23.446	Unknown protein
evm.model.Scaffold_23.454	Unknown protein
evm.model.Scaffold_23.458	Unknown protein
evm.model.Scaffold_23.462	Unknown protein
evm.model.Scaffold_23.478	Unknown protein
evm.model.Scaffold_23.559	Unknown protein
evm.model.Scaffold_23.101	Unknown protein
evm.model.Scaffold_23.107	Unknown protein
evm.model.Scaffold_23.112	Unknown protein
evm.model.Scaffold_23.113	Unknown protein
evm.model.Scaffold_23.116	Unknown protein
evm.model.Scaffold_23.119	Unknown protein
evm.model.Scaffold_23.12	Unknown protein
evm.model.Scaffold_23.122	Unknown protein
evm.model.Scaffold_23.125	Unknown protein
evm.model.Scaffold_23.128	Unknown protein
evm.model.Scaffold_23.131	Unknown protein
evm.model.Scaffold_23.14	Unknown protein
evm.model.Scaffold_23.17	Unknown protein
evm.model.Scaffold_23.185	Unknown protein
evm.model.Scaffold_23.186	Unknown protein
evm.model.Scaffold_23.21	Unknown protein
evm.model.Scaffold_23.24	Unknown protein
evm.model.Scaffold_23.27	Unknown protein
evm.model.Scaffold_23.3	Unknown protein
evm.model.Scaffold_23.30	Unknown protein
evm.model.Scaffold_23.33	Unknown protein
evm.model.Scaffold_23.36	Unknown protein
evm.model.Scaffold_23.41	Unknown protein
evm.model.Scaffold_23.44	Unknown protein
evm.model.Scaffold_23.47	Unknown protein
evm.model.Scaffold_23.49	Unknown protein
evm.model.Scaffold_23.52	Unknown protein
evm.model.Scaffold_23.55	Unknown protein
evm.model.Scaffold_23.58	Unknown protein
evm.model.Scaffold_23.6	Unknown protein
evm.model.Scaffold_23.61	Unknown protein
evm.model.Scaffold_23.64	Unknown protein
evm.model.Scaffold_23.67	Unknown protein
evm.model.Scaffold_23.70	Unknown protein
evm.model.Scaffold_23.76	Unknown protein
evm.model.Scaffold_23.79	Unknown protein
evm.model.Scaffold_23.82	Unknown protein
evm.model.Scaffold_23.87	Unknown protein
evm.model.Scaffold_23.9	Unknown protein
evm.model.Scaffold_23.90	Unknown protein
evm.model.Scaffold_23.93	Unknown protein
evm.model.Scaffold_23.98	Unknown protein
evm.model.Scaffold_06.832	Unknown protein
evm.model.Scaffold_23.1	Unknown protein
evm.model.Scaffold_23.10	Unknown protein
evm.model.Scaffold_23.105	Unknown protein
evm.model.Scaffold_23.109	Unknown protein
evm.model.Scaffold_23.117	Unknown protein
evm.model.Scaffold_23.120	Unknown protein
evm.model.Scaffold_23.123	Unknown protein
evm.model.Scaffold_23.126	Unknown protein
evm.model.Scaffold_23.129	Unknown protein
evm.model.Scaffold_23.15	Unknown protein
evm.model.Scaffold_23.18	Unknown protein
evm.model.Scaffold_23.180	Unknown protein
evm.model.Scaffold_23.189	Unknown protein
evm.model.Scaffold_23.22	Unknown protein
evm.model.Scaffold_23.243	Unknown protein
evm.model.Scaffold_23.25	Unknown protein
evm.model.Scaffold_23.28	Unknown protein
evm.model.Scaffold_23.31	Unknown protein
evm.model.Scaffold_23.34	Unknown protein
evm.model.Scaffold_23.37	Unknown protein
evm.model.Scaffold_23.39	Unknown protein
evm.model.Scaffold_23.42	Unknown protein
evm.model.Scaffold_23.45	Unknown protein
evm.model.Scaffold_23.526	Atp synthase subunit beta
evm.model.Scaffold_23.53	Unknown protein
evm.model.Scaffold_23.56	Unknown protein
evm.model.Scaffold_23.59	Unknown protein
evm.model.Scaffold_23.62	Unknown protein
evm.model.Scaffold_23.65	Unknown protein
evm.model.Scaffold_23.68	Unknown protein
evm.model.Scaffold_23.7	Unknown protein
evm.model.Scaffold_23.71	Unknown protein
evm.model.Scaffold_23.74	Unknown protein
evm.model.Scaffold_23.77	Unknown protein
evm.model.Scaffold_23.85	Unknown protein
evm.model.Scaffold_23.88	Unknown protein
evm.model.Scaffold_23.91	Unknown protein
evm.model.Scaffold_23.97	Unknown protein
evm.model.Scaffold_23.99	Unknown protein
evm.model.Scaffold_23.103	Unknown protein
evm.model.Scaffold_23.164	Unknown protein
evm.model.Scaffold_23.190	Unknown protein
evm.model.Scaffold_23.220	Unknown protein
evm.model.Scaffold_23.234	Unknown protein
evm.model.Scaffold_23.242	Unknown protein
evm.model.Scaffold_23.271	Unknown protein
evm.model.Scaffold_23.275	Unknown protein
evm.model.Scaffold_23.279	Unknown protein
evm.model.Scaffold_23.283	Unknown protein
evm.model.Scaffold_23.289	Unknown protein
evm.model.Scaffold_23.293	Unknown protein
evm.model.Scaffold_23.298	Unknown protein
evm.model.Scaffold_23.302	Unknown protein
evm.model.Scaffold_23.333	Unknown protein
evm.model.Scaffold_23.338	Unknown protein
evm.model.Scaffold_23.343	Unknown protein
evm.model.Scaffold_23.428	Unknown protein
evm.model.Scaffold_23.457	Unknown protein
evm.model.Scaffold_23.461	Unknown protein
evm.model.Scaffold_23.465	Unknown protein
evm.model.Scaffold_23.468	Unknown protein
evm.model.Scaffold_23.471	Unknown protein
evm.model.Scaffold_23.481	Unknown protein
evm.model.Scaffold_23.484	Unknown protein
evm.model.Scaffold_23.489	Unknown protein
evm.model.Scaffold_23.84	Unknown protein
evm.model.Scaffold_23.104	Unknown protein
evm.model.Scaffold_23.108	Unknown protein
evm.model.Scaffold_23.135	Unknown protein
evm.model.Scaffold_23.154	Unknown protein
evm.model.Scaffold_23.155	Unknown protein
evm.model.Scaffold_23.159	Unknown protein
evm.model.Scaffold_23.167	Unknown protein
evm.model.Scaffold_23.169	Unknown protein
evm.model.Scaffold_23.273	Unknown protein
evm.model.Scaffold_23.277	Unknown protein
evm.model.Scaffold_23.281	Unknown protein
evm.model.Scaffold_23.287	Unknown protein
evm.model.Scaffold_23.291	Unknown protein
evm.model.Scaffold_23.296	Unknown protein
evm.model.Scaffold_23.300	Unknown protein
evm.model.Scaffold_23.305	Unknown protein
evm.model.Scaffold_23.346	Unknown protein
evm.model.Scaffold_23.350	Unknown protein
evm.model.Scaffold_23.432	Unknown protein
evm.model.Scaffold_23.455	Unknown protein
evm.model.Scaffold_23.459	Unknown protein
evm.model.Scaffold_23.463	Unknown protein
evm.model.Scaffold_23.467	Unknown protein
evm.model.Scaffold_23.473	Unknown protein
evm.model.Scaffold_23.476	Unknown protein
evm.model.Scaffold_23.479	Unknown protein
evm.model.Scaffold_23.487	Unknown protein
evm.model.Scaffold_23.152	Unknown protein
evm.model.Scaffold_23.172	Protein STICHEL-like
evm.model.Scaffold_23.212	Unknown protein
evm.model.Scaffold_23.240	Unknown protein
evm.model.Scaffold_23.268	Unknown protein
evm.model.Scaffold_23.311	Unknown protein
evm.model.Scaffold_23.317	Unknown protein
evm.model.Scaffold_23.328	Unknown protein
evm.model.Scaffold_23.353	Unknown protein
evm.model.Scaffold_23.377	Unknown protein
evm.model.Scaffold_23.387	Unknown protein
evm.model.Scaffold_23.393	Unknown protein
evm.model.Scaffold_23.4	Unknown protein
evm.model.Scaffold_23.417	Unknown protein
evm.model.Scaffold_23.429	Atp synthase subunit beta
evm.model.Scaffold_23.449	Unknown protein
evm.model.Scaffold_23.482	Atp synthase subunit beta
evm.model.Scaffold_23.493	Unknown protein
evm.model.Scaffold_23.50	Unknown protein
evm.model.Scaffold_23.514	Unknown protein
evm.model.Scaffold_23.517	Unknown protein
evm.model.Scaffold_23.523	Unknown protein
evm.model.Scaffold_23.529	Unknown protein
evm.model.Scaffold_23.531	Unknown protein
evm.model.Scaffold_23.533	Unknown protein
evm.model.Scaffold_23.80	Unknown protein
evm.model.Scaffold_23.94	Unknown protein
evm.model.Scaffold_01.1108	Alcohol acyl transferase 1 allele GSd
evm.model.Scaffold_05.740	Alcohol acyl transferase 1 allele GSd
evm.model.Scaffold_05.742	Alcohol acyl transferase 1 allele GSd
evm.model.Scaffold_05.746	Benzyl alcohol O-benzoyltransferase-like
evm.model.Scaffold_05.752	Benzyl alcohol O-benzoyltransferase
evm.model.Scaffold_07.1233	Benzyl alcohol O-benzoyltransferase-like
evm.model.Scaffold_07.1234	Benzyl alcohol O-benzoyltransferase-like
evm.model.Scaffold_07.1235	Alcohol acyl transferase 2
evm.model.Scaffold_07.1236	Benzyl alcohol O-benzoyltransferase-like
evm.model.Scaffold_07.1237	Benzyl alcohol O-benzoyltransferase-like
evm.model.Scaffold_07.1238	Benzyl alcohol O-benzoyltransferase-like
evm.model.Scaffold_07.1243	Benzyl alcohol O-benzoyltransferase-like
evm.model.Scaffold_07.1247	Alcohol acyl transferase 1 allele RGb
evm.model.Scaffold_07.1251	Alcohol acyl transferase 1 allele RGb
evm.model.Scaffold_07.1255	Alcohol acyl transferase 1 allele GSa
evm.model.Scaffold_07.1256	Benzyl alcohol O-benzoyltransferase-like
evm.model.Scaffold_07.160	Benzyl alcohol O-benzoyltransferase
evm.model.Scaffold_23.100	Regulator of rDNA transcription protein 15
evm.model.Scaffold_23.106	Regulator of rDNA transcription protein 15
evm.model.Scaffold_23.127	Regulator of rDNA transcription protein 15
evm.model.Scaffold_23.130	Regulator of rDNA transcription protein 15
evm.model.Scaffold_23.16	Regulator of rDNA transcription protein 15
evm.model.Scaffold_23.2	Regulator of rDNA transcription protein 15
evm.model.Scaffold_23.241	Regulator of rDNA transcription protein 15
evm.model.Scaffold_23.32	Regulator of rDNA transcription protein 15
evm.model.Scaffold_23.48	Regulator of rDNA transcription protein 15
evm.model.Scaffold_23.57	Regulator of rDNA transcription protein 15
evm.model.Scaffold_23.60	Regulator of rDNA transcription protein 15
evm.model.Scaffold_23.66	Regulator of rDNA transcription protein 15
evm.model.Scaffold_23.69	Regulator of rDNA transcription protein 15
evm.model.Scaffold_23.72	Regulator of rDNA transcription protein 15
evm.model.Scaffold_23.75	Regulator of rDNA transcription protein 15
evm.model.Scaffold_23.78	Regulator of rDNA transcription protein 15
evm.model.Scaffold_23.92	Regulator of rDNA transcription protein 15
evm.model.Scaffold_04.1468	Unknown protein
evm.model.Scaffold_04.643	Unknown protein
evm.model.Scaffold_06.540	Unknown protein
evm.model.Scaffold_08.4	Unknown protein
evm.model.Scaffold_11.1433	Unknown protein
evm.model.Scaffold_11.1540	Unknown protein
evm.model.Scaffold_11.1787	Unknown protein
evm.model.Scaffold_14.776	Unknown protein
evm.model.Scaffold_15.238	Unknown protein
evm.model.Scaffold_18.71	Unknown protein
evm.model.Scaffold_20.1389	Unknown protein
evm.model.Scaffold_22.915	Unknown protein
evm.model.Scaffold_01.356	Kinase
evm.model.Scaffold_01.357	Kinase
evm.model.Scaffold_04.1402	L-type lectin-domain containing receptor kinase IX.1
evm.model.Scaffold_05.781	Protein kinase domain-containing protein
evm.model.Scaffold_05.789	L-type lectin-domain containing receptor kinase IX.1
evm.model.Scaffold_07.1168	L-type lectin-domain containing receptor kinase IX.1
evm.model.Scaffold_07.1171	Unknown protein
evm.model.Scaffold_07.1188	L-type lectin-domain containing receptor kinase IX.1
evm.model.Scaffold_07.1189	Protein kinase domain-containing protein
evm.model.Scaffold_07.1191	Protein kinase domain-containing protein
evm.model.Scaffold_07.1192	L-type lectin-domain containing receptor kinase IX.1
evm.model.Scaffold_07.938	L-type lectin-domain containing receptor kinase IX.1
evm.model.Scaffold_23.102	Unknown protein
evm.model.Scaffold_23.140	Unknown protein
evm.model.Scaffold_23.163	Unknown protein
evm.model.Scaffold_23.266	Unknown protein
evm.model.Scaffold_23.384	Unknown protein
evm.model.Scaffold_23.385	Unknown protein
evm.model.Scaffold_23.386	Unknown protein
evm.model.Scaffold_23.508	Unknown protein
evm.model.Scaffold_23.528	Unknown protein
evm.model.Scaffold_23.545	Unknown protein
evm.model.Scaffold_23.547	Unknown protein
evm.model.Scaffold_23.83	Unknown protein
evm.model.Scaffold_05.126	Cytokinin glycosidase
evm.model.Scaffold_09.273	Unknown protein
evm.model.Scaffold_09.274	Cytokinin glycosidase
evm.model.Scaffold_11.1624	Amino_oxidase domain-containing protein
evm.model.Scaffold_11.1625	tryptophan 2-monooxygenase-like
evm.model.Scaffold_11.1641	tryptophan 2-monooxygenase-like
evm.model.Scaffold_14.1168	tryptophan 2-monooxygenase-like
evm.model.Scaffold_14.1172	Unknown protein
evm.model.Scaffold_14.978	Tryptophan 2-monooxygenase
evm.model.Scaffold_14.981	Amino_oxidase domain-containing protein
evm.model.Scaffold_01.1676	Tubulin beta chain
evm.model.Scaffold_04.1781	Tubulin beta chain
evm.model.Scaffold_06.405	Tubulin beta chain
evm.model.Scaffold_09.218	Tubulin beta chain
evm.model.Scaffold_09.77	Tubulin beta chain
evm.model.Scaffold_12.1179	Tubulin beta chain
evm.model.Scaffold_12.28	Tubulin beta chain
evm.model.Scaffold_14.219	Tubulin beta chain
evm.model.Scaffold_15.1132	Tubulin beta chain
evm.model.Scaffold_15.245	Tubulin beta chain
evm.model.Scaffold_05.809	Unknown protein
evm.model.Scaffold_05.815	Unknown protein
evm.model.Scaffold_05.817	Unknown protein
evm.model.Scaffold_05.867	Unknown protein
evm.model.Scaffold_07.1067	Unknown protein
evm.model.Scaffold_07.1127	Unknown protein
evm.model.Scaffold_07.1129	Unknown protein
evm.model.Scaffold_07.1131	Unknown protein
evm.model.Scaffold_07.1133	Unknown protein
evm.model.Scaffold_07.1140	Auxin-responsive protein
evm.model.Scaffold_02.897	ANK_REP_REGION domain-containing protein
evm.model.Scaffold_09.504	ANK_REP_REGION domain-containing protein
evm.model.Scaffold_09.506	ANK_REP_REGION domain-containing protein
evm.model.Scaffold_09.507	ANK_REP_REGION domain-containing protein
evm.model.Scaffold_09.508	ANK_REP_REGION domain-containing protein
evm.model.Scaffold_09.509	ANK_REP_REGION domain-containing protein
evm.model.Scaffold_09.510	ANK_REP_REGION domain-containing protein
evm.model.Scaffold_14.405	PGG domain-containing protein
evm.model.Scaffold_14.406	ANK_REP_REGION domain-containing protein
evm.model.Scaffold_05.123	C protein
evm.model.Scaffold_09.267	C protein
evm.model.Scaffold_09.275	C protein
evm.model.Scaffold_14.1164	C protein
evm.model.Scaffold_14.1169	Unknown protein
evm.model.Scaffold_14.1170	C protein
evm.model.Scaffold_14.1171	C protein
evm.model.Scaffold_14.979	C protein
evm.model.Scaffold_14.980	C protein
evm.model.Scaffold_02.1045	NAC domain-containing protein
evm.model.Scaffold_02.1065	NAC domain-containing protein
evm.model.Scaffold_02.1066	CDC2C
evm.model.Scaffold_02.1068	NAC domain-containing protein
evm.model.Scaffold_02.1084	NAC domain-containing protein
evm.model.Scaffold_02.1085	NAC domain-containing protein
evm.model.Scaffold_14.322	NAC domain-containing protein
evm.model.Scaffold_14.529	Unknown protein
evm.model.Scaffold_14.547	NAC domain-containing protein
evm.model.Scaffold_06.831	Unknown protein
evm.model.Scaffold_23.138	Unknown protein
evm.model.Scaffold_23.144	Unknown protein
evm.model.Scaffold_23.147	Unknown protein
evm.model.Scaffold_23.165	Unknown protein
evm.model.Scaffold_23.213	Unknown protein
evm.model.Scaffold_23.215	Unknown protein
evm.model.Scaffold_23.218	Unknown protein
evm.model.Scaffold_23.315	Unknown protein
evm.model.Scaffold_02.1011	Unknown protein
evm.model.Scaffold_03.385	Unknown protein
evm.model.Scaffold_07.845	Unknown protein
evm.model.Scaffold_08.1098	Unknown protein
evm.model.Scaffold_08.1099	CCHC-type domain-containing protein
evm.model.Scaffold_09.1500	Unknown protein
evm.model.Scaffold_19.153	CCHC-type domain-containing protein
evm.model.Scaffold_21.1226	Unknown protein
evm.model.Scaffold_04.1661	Unknown protein
evm.model.Scaffold_04.1662	Ubiquitin-protein ligase, putative
evm.model.Scaffold_04.1664	Ubiquitin-protein ligase, putative
evm.model.Scaffold_09.194	Unknown protein
evm.model.Scaffold_09.195	F-box protein At5g49610
evm.model.Scaffold_09.196	F-box protein At5g49610
evm.model.Scaffold_09.197	F-box protein CPR1
evm.model.Scaffold_05.121	Unknown protein
evm.model.Scaffold_09.264	Glycerophosphodiester phosphodiesterase
evm.model.Scaffold_09.265	HAD-like domain containing protein
evm.model.Scaffold_11.1622	Glycerophosphodiester phosphodiesterase
evm.model.Scaffold_11.1644	HAD-like domain containing protein
evm.model.Scaffold_11.1645	Glycerophosphodiester phosphodiesterase
evm.model.Scaffold_18.548	Glycerophosphodiester phosphodiesterase
evm.model.Scaffold_01.1610	Glycosyltransferase
evm.model.Scaffold_01.1611	Glycosyltransferase
evm.model.Scaffold_01.1796	Glycosyltransferase
evm.model.Scaffold_01.1797	Glycosyltransferase
evm.model.Scaffold_06.225	UDP-glycosyltransferase 71E1
evm.model.Scaffold_08.1127	Glycosyltransferase
evm.model.Scaffold_10.186	Glycosyltransferase
evm.model.Scaffold_05.125	Unknown protein
evm.model.Scaffold_11.1632	Glycoside hydrolase
evm.model.Scaffold_11.1637	Cytokinin glycosidase
evm.model.Scaffold_14.1163	Cytokinin-beta-glucosidase 1
evm.model.Scaffold_14.1175	Cytokinin glycosidase
evm.model.Scaffold_14.975	Cytokinin glycosidase
evm.model.Scaffold_14.986	Orf14-TB-2
evm.model.Scaffold_19.651	Unknown protein
evm.model.Scaffold_19.652	Conserved oligomeric Golgi complex subunit 8
evm.model.Scaffold_19.654	Conserved oligomeric Golgi complex subunit 8
evm.model.Scaffold_19.655	Conserved oligomeric Golgi complex subunit 8
evm.model.Scaffold_19.657	Conserved oligomeric Golgi complex subunit 8
evm.model.Scaffold_19.658	Conserved oligomeric Golgi complex subunit 8
evm.model.Scaffold_11.503	NB-ARC domain-containing protein
evm.model.Scaffold_11.504	NB-ARC domain-containing protein
evm.model.Scaffold_11.505	NB-ARC domain-containing protein
evm.model.Scaffold_16.469	NB-ARC domain-containing protein
evm.model.Scaffold_19.397	50S ribosomal protein L36, chloroplastic
evm.model.Scaffold_21.411	Unknown protein
evm.model.Scaffold_03.170	Unknown protein
evm.model.Scaffold_06.207	Unknown protein
evm.model.Scaffold_09.1261	Unknown protein
evm.model.Scaffold_11.1163	Unknown protein
evm.model.Scaffold_15.567	Unknown protein
evm.model.Scaffold_17.278	Unknown protein
evm.model.Scaffold_02.1306	Unknown protein
evm.model.Scaffold_06.752	Unknown protein
evm.model.Scaffold_08.222	Unknown protein
evm.model.Scaffold_11.1404	Unknown protein
evm.model.Scaffold_13.779	Unknown protein
evm.model.Scaffold_22.651	Unknown protein
evm.model.Scaffold_02.1204	Reverse transcriptase domain-containing protein
evm.model.Scaffold_06.227	Unknown protein
evm.model.Scaffold_07.1389	Cysteine-rich receptor-like protein kinase
evm.model.Scaffold_07.1390	Unknown protein
evm.model.Scaffold_13.317	Cysteine-rich receptor-like protein kinase
evm.model.Scaffold_21.473	Cysteine-rich receptor-like protein kinase
evm.model.Scaffold_13.459	Glucose-methanol-choline oxidoreductase family protein
evm.model.Scaffold_13.462	Glucose-methanol-choline oxidoreductase family protein
evm.model.Scaffold_13.463	Glucose-methanol-choline oxidoreductase family protein
evm.model.Scaffold_13.465	Glucose-methanol-choline (Gmc) oxidoreductase, putative
evm.model.Scaffold_13.467	Glucose-methanol-choline oxidoreductase family protein
evm.model.Scaffold_13.479	Glucose-methanol-choline oxidoreductase family protein
evm.model.Scaffold_09.1421	DYW_deaminase domain-containing protein
evm.model.Scaffold_19.428	Pentatricopeptide repeat-containing family protein
evm.model.Scaffold_21.905	Pentatricopeptide repeat-containing family protein
evm.model.Scaffold_22.484	Pentatricopeptide repeat-containing family protein
evm.model.Scaffold_22.488	Pentatricopeptide repeat-containing family protein
evm.model.Scaffold_09.429	Unknown protein
evm.model.Scaffold_09.430	Unknown protein
evm.model.Scaffold_09.432	Unknown protein
evm.model.Scaffold_09.433	Unknown protein
evm.model.Scaffold_09.434	Unknown protein
evm.model.Scaffold_09.270	Protein-tyrosine phosphatase rolB
evm.model.Scaffold_09.272	Protein-tyrosine phosphatase rolB
evm.model.Scaffold_11.1627	Protein-tyrosine phosphatase rolB
evm.model.Scaffold_14.1166	Protein-tyrosine phosphatase rolB
evm.model.Scaffold_14.977	Protein-tyrosine phosphatase rolB
evm.model.Scaffold_09.271	Unknown protein
evm.model.Scaffold_11.1626	Unknown protein
evm.model.Scaffold_14.1167	Unknown protein
evm.model.Scaffold_14.1173	Unknown protein
evm.model.Scaffold_14.982	Unknown protein
evm.model.Scaffold_07.407	Protein kinase domain-containing protein
evm.model.Scaffold_17.1334	Protein kinase domain-containing protein
evm.model.Scaffold_17.1404	Protein kinase domain-containing protein
evm.model.Scaffold_20.1040	Protein kinase superfamily protein
evm.model.Scaffold_21.1003	Serine/threonine-protein kinase
evm.model.Scaffold_12.192	receptor-like protein 7
evm.model.Scaffold_12.193	Receptor-like protein 12
evm.model.Scaffold_12.195	Receptor-like protein 12
evm.model.Scaffold_12.196	Unknown protein
evm.model.Scaffold_15.206	Unknown protein
evm.model.Scaffold_07.313	Cytochrome P450, putative
evm.model.Scaffold_12.1449	Cytochrome P450, putative
evm.model.Scaffold_12.1455	Cytochrome P450, putative
evm.model.Scaffold_15.1418	Cytochrome P450, putative
evm.model.Scaffold_15.1424	Cytochrome P450, putative
evm.model.Scaffold_12.200	Germin-like protein
evm.model.Scaffold_15.210	Germin-like protein
evm.model.Scaffold_15.211	Germin-like protein
evm.model.Scaffold_15.214	Germin-like protein
evm.model.Scaffold_15.218	Germin-like protein
evm.model.Scaffold_17.1127	Kinesin motor domain-containing protein
evm.model.Scaffold_17.1128	Kinesin motor domain-containing protein
evm.model.Scaffold_17.1129	Kinesin motor domain-containing protein
evm.model.Scaffold_17.1360	kinesin-like protein KIN-12D isoform X2
evm.model.Scaffold_17.1361	Kinesin motor domain-containing protein
evm.model.Scaffold_17.188	MFS domain-containing protein
evm.model.Scaffold_17.190	MFS domain-containing protein
evm.model.Scaffold_17.192	Sugar transporter ERD6-like 16-like protein
evm.model.Scaffold_20.1277	Sugar transporter, putative
evm.model.Scaffold_20.1278	MFS domain-containing protein
evm.model.Scaffold_05.965	Protein kinase domain-containing protein
evm.model.Scaffold_05.968	Protein kinase domain-containing protein
evm.model.Scaffold_05.979	Protein kinase domain-containing protein
evm.model.Scaffold_07.673	Protein kinase domain-containing protein
evm.model.Scaffold_07.946	Protein kinase domain-containing protein
evm.model.Scaffold_04.1434	Unknown protein
evm.model.Scaffold_04.1435	Copper transporter
evm.model.Scaffold_04.1748	subtilisin-like protease SBT4.3
evm.model.Scaffold_04.1762	Subtilisin-like protease SBT4.8
evm.model.Scaffold_10.1347	Unknown protein
evm.model.Scaffold_01.338	UPF0481 protein, putative
evm.model.Scaffold_01.340	UPF0481 protein, putative
evm.model.Scaffold_01.342	UPF0481 protein, putative
evm.model.Scaffold_01.344	UPF0481 protein, putative
evm.model.Scaffold_06.140	UPF0481 protein At3g47200-like
evm.model.Scaffold_02.1316	Unknown protein
evm.model.Scaffold_03.434	Unknown protein
evm.model.Scaffold_09.769	Unknown protein
evm.model.Scaffold_19.285	Unknown protein
evm.model.Scaffold_09.32	Protein kinase domain-containing protein
evm.model.Scaffold_09.33	Protein kinase domain-containing protein
evm.model.Scaffold_09.36	Protein kinase domain-containing protein
evm.model.Scaffold_09.41	Protein kinase domain-containing protein
evm.model.Scaffold_04.1755	Glutathione s-transferase, putative
evm.model.Scaffold_09.106	Glutathione s-transferase, putative
evm.model.Scaffold_09.107	Glutathione s-transferase, putative
evm.model.Scaffold_09.97	Glutathione s-transferase, putative
evm.model.Scaffold_04.233	NAC domain-containing protein
evm.model.Scaffold_05.316	NAC domain-containing protein
evm.model.Scaffold_09.1206	NAC domain-containing protein
evm.model.Scaffold_09.1207	NAC domain-containing protein
evm.model.Scaffold_06.818	p-loop containing nucleoside triphosphate hydrolases superfamily protein
evm.model.Scaffold_11.1842	Kelch repeat-containing family protein
evm.model.Scaffold_13.642	Unknown protein
evm.model.Scaffold_18.454	Unknown protein
evm.model.Scaffold_21.915	Unknown protein
evm.model.Scaffold_21.917	Unknown protein
evm.model.Scaffold_21.918	Unknown protein
evm.model.Scaffold_22.471	Unknown protein
evm.model.Scaffold_03.388	Unknown protein
evm.model.Scaffold_16.1442	Unknown protein
evm.model.Scaffold_20.106	Unknown protein
evm.model.Scaffold_21.115	Unknown protein
evm.model.Scaffold_02.1416	CCHC-type domain-containing protein
evm.model.Scaffold_04.963	TPA: orf y
evm.model.Scaffold_04.964	Unknown protein
evm.model.Scaffold_12.405	Importin, putative
evm.model.Scaffold_02.805	Unknown protein
evm.model.Scaffold_10.1243	Unknown protein
evm.model.Scaffold_14.331	Unknown protein
evm.model.Scaffold_14.343	Unknown protein
evm.model.Scaffold_06.729	Tr-type G domain-containing protein
evm.model.Scaffold_10.1314	Tr-type G domain-containing protein
evm.model.Scaffold_12.299	Protein kinase domain-containing protein
evm.model.Scaffold_15.588	EFG_C domain-containing protein
evm.model.Scaffold_17.186	Sugar transporter ERD6
evm.model.Scaffold_17.187	Sugar transporter ERD6-like 16
evm.model.Scaffold_17.189	Sugar transporter ERD6-like 16
evm.model.Scaffold_17.191	Sugar transporter ERD6-like 16
evm.model.Scaffold_07.378	rRNA N-glycosidase
evm.model.Scaffold_17.539	rRNA N-glycosidase
evm.model.Scaffold_17.540	rRNA N-glycosylase
evm.model.Scaffold_20.181	rRNA N-glycosidase
evm.model.Scaffold_16.390	chaperonin CPN60-like 2, mitochondrial
evm.model.Scaffold_16.391	Chaperonin CPN60-like mitochondrial-like
evm.model.Scaffold_16.392	Chaperonin CPN60-2, mitochondrial
evm.model.Scaffold_17.1079	Unknown protein
evm.model.Scaffold_01.995	ARM repeat superfamily protein, putative isoform 4
evm.model.Scaffold_05.601	ARM repeat superfamily protein
evm.model.Scaffold_11.1657	ARM repeat superfamily protein
evm.model.Scaffold_20.1500	ARM repeat superfamily protein
evm.model.Scaffold_05.835	Unknown protein
evm.model.Scaffold_07.1099	Unknown protein
evm.model.Scaffold_07.1100	Unknown protein
evm.model.Scaffold_07.1101	Unknown protein
evm.model.Scaffold_07.654	CCHC-type domain-containing protein
evm.model.Scaffold_13.672	Retrovirus-related Pol polyprotein from transposon TNT 1-94
evm.model.Scaffold_15.48	CCHC-type domain-containing protein
evm.model.Scaffold_23.567	CCHC-type domain-containing protein
evm.model.Scaffold_07.1257	Squalene monooxygenase
evm.model.Scaffold_13.148	Squalene monooxygenase
evm.model.Scaffold_13.69	Squalene monooxygenase
evm.model.Scaffold_14.231	Squalene monooxygenase
evm.model.Scaffold_04.1312	Unknown protein
evm.model.Scaffold_07.487	Unknown protein
evm.model.Scaffold_10.1303	Unknown protein
evm.model.Scaffold_10.1348	Unknown protein
evm.model.Scaffold_05.143	L-ascorbate oxidase
evm.model.Scaffold_05.144	L-ascorbate oxidase
evm.model.Scaffold_05.145	L-ascorbate oxidase
evm.model.Scaffold_07.425	Unknown protein
evm.model.Scaffold_05.124	Orf13-TA-1
evm.model.Scaffold_11.1638	Cytokinin glycosidase
evm.model.Scaffold_14.1174	Orf13-TA-1
evm.model.Scaffold_14.985	Unknown protein
evm.model.Scaffold_03.984	Protein kinase domain-containing protein
evm.model.Scaffold_03.986	Protein kinase domain-containing protein
evm.model.Scaffold_13.230	Protein kinase domain-containing protein
evm.model.Scaffold_13.237	Protein kinase domain-containing protein
evm.model.Scaffold_03.1196	Unknown protein
evm.model.Scaffold_03.624	Unknown protein
evm.model.Scaffold_13.1344	Unknown protein
evm.model.Scaffold_13.656	Unknown protein
evm.model.Scaffold_04.917	Unknown protein
evm.model.Scaffold_06.521	Unknown protein
evm.model.Scaffold_15.130	Unknown protein
evm.model.Scaffold_16.1480	Unknown protein
evm.model.Scaffold_16.966	tuberculostearic acid methyltransferase UfaA1-like
evm.model.Scaffold_16.967	Amino_oxidase domain-containing protein
evm.model.Scaffold_16.968	Amine oxidase
evm.model.Scaffold_16.970	Amine oxidase
evm.model.Scaffold_01.339	Unknown protein
evm.model.Scaffold_01.341	Unknown protein
evm.model.Scaffold_01.343	Unknown protein
evm.model.Scaffold_06.139	Unknown protein
evm.model.Scaffold_01.112	Lysosomal Pro-X carboxypeptidase, putative
evm.model.Scaffold_01.113	Lysosomal Pro-X carboxypeptidase
evm.model.Scaffold_01.299	Lysosomal Pro-X carboxypeptidase-like
evm.model.Scaffold_01.300	Lysosomal Pro-X carboxypeptidase, putative
evm.model.Scaffold_06.410	Unknown protein
evm.model.Scaffold_17.242	Unknown protein
evm.model.Scaffold_19.22	Unknown protein
evm.model.Scaffold_09.266	Unknown protein
evm.model.Scaffold_11.1642	Unknown protein
evm.model.Scaffold_14.1165	Unknown protein
evm.model.Scaffold_09.520	Subtilisin-like protein protease
evm.model.Scaffold_09.521	DUF2431 domain-containing protein
evm.model.Scaffold_20.6	DUF2431 domain-containing protein
evm.model.Scaffold_07.117	Unknown protein
evm.model.Scaffold_09.549	Unknown protein
evm.model.Scaffold_14.466	Unknown protein
evm.model.Scaffold_04.305	Unknown protein
evm.model.Scaffold_09.1268	WD_REPEATS_REGION domain-containing protein
evm.model.Scaffold_09.83	Unknown protein
evm.model.Scaffold_09.674	Peroxidase
evm.model.Scaffold_09.675	Peroxidase
evm.model.Scaffold_09.677	Peroxidase
evm.model.Scaffold_04.177	WD_REPEATS_REGION domain-containing protein
evm.model.Scaffold_04.178	WD_REPEATS_REGION domain-containing protein
evm.model.Scaffold_09.1146	WD_REPEATS_REGION domain-containing protein
evm.model.Scaffold_04.239	Unknown protein
evm.model.Scaffold_04.242	Unknown protein
evm.model.Scaffold_09.1209	NAC domain-containing protein
evm.model.Scaffold_05.286	Unknown protein
evm.model.Scaffold_08.112	Unknown protein
evm.model.Scaffold_17.414	Unknown protein
evm.model.Scaffold_08.197	Unknown protein
evm.model.Scaffold_08.311	Unknown protein
evm.model.Scaffold_16.1307	Unknown protein
evm.model.Scaffold_08.414	Kinase, putative
evm.model.Scaffold_10.1093	Kinase, putative
evm.model.Scaffold_10.945	Kinase, putative
evm.model.Scaffold_11.1631	Unknown protein
evm.model.Scaffold_11.1633	Unknown protein
evm.model.Scaffold_18.549	Unknown protein
evm.model.Scaffold_13.1304	Acetohydroxy-acid synthase small subunit
evm.model.Scaffold_13.692	Acetohydroxy-acid synthase small subunit
evm.model.Scaffold_18.265	Unknown protein
evm.model.Scaffold_14.1016	40S ribosomal protein S14
evm.model.Scaffold_21.234	40S ribosomal protein S14
evm.model.Scaffold_21.342	40S ribosomal protein S14
evm.model.Scaffold_13.659	Unknown protein
evm.model.Scaffold_13.660	protein SIEVE ELEMENT OCCLUSION B-like
evm.model.Scaffold_21.470	Sieve element occlusion
evm.model.Scaffold_21.904	Pentatricopeptide repeat-containing protein
evm.model.Scaffold_22.485	Pentatricopeptide repeat-containing protein
evm.model.Scaffold_22.489	Pentatricopeptide repeat-containing protein
evm.model.Scaffold_02.1107	Protein kinase domain-containing protein
evm.model.Scaffold_02.1108	Serine-threonine protein kinase, plant-type, putative
evm.model.Scaffold_02.1111	Protein kinase domain-containing protein
evm.model.Scaffold_02.108	Unknown protein
evm.model.Scaffold_04.1295	Unknown protein
evm.model.Scaffold_20.1462	Unknown protein
evm.model.Scaffold_12.524	Receptor-like serine/threonine-protein kinase
evm.model.Scaffold_12.526	Receptor-like serine/threonine-protein kinase
evm.model.Scaffold_12.528	Receptor-like serine/threonine-protein kinase
evm.model.Scaffold_12.608	Polygalacturonase
evm.model.Scaffold_12.609	Polygalacturonase
evm.model.Scaffold_15.599	Polygalacturonase
evm.model.Scaffold_01.1212	Unknown protein
evm.model.Scaffold_12.20	Unknown protein
evm.model.Scaffold_17.344	Unknown protein
evm.model.Scaffold_12.513	Unknown protein
evm.model.Scaffold_15.508	Biotin carboxyl carrier protein of acetyl-CoA carboxylase
evm.model.Scaffold_15.510	Biotin carboxyl carrier protein of acetyl-CoA carboxylase
evm.model.Scaffold_12.988	Pectinesterase
evm.model.Scaffold_12.989	Pectinesterase
evm.model.Scaffold_15.944	Pectinesterase
evm.model.Scaffold_01.1543	Leucine-rich repeat receptor protein kinase exs, putative
evm.model.Scaffold_12.1154	Leucine-rich repeat receptor protein kinase exs, putative
evm.model.Scaffold_15.1109	Protein kinase domain-containing protein
evm.model.Scaffold_17.1385	Protein kinase domain-containing protein
evm.model.Scaffold_17.1386.3.61fadbde	RING-type E3 ubiquitin transferase
evm.model.Scaffold_17.985	RING-type E3 ubiquitin transferase
evm.model.Scaffold_17.244	Protein kinase domain-containing protein
evm.model.Scaffold_17.246	Protein kinase domain-containing protein
evm.model.Scaffold_20.1347	Protein kinase domain-containing protein
evm.model.Scaffold_07.1055	Unknown protein
evm.model.Scaffold_07.1056	Unknown protein
evm.model.Scaffold_07.1060	Unknown protein
evm.model.Scaffold_07.920	TF-B3 domain-containing protein
evm.model.Scaffold_07.924	TF-B3 domain-containing protein
evm.model.Scaffold_07.928	TF-B3 domain-containing protein
evm.model.Scaffold_05.797	Unknown protein
evm.model.Scaffold_07.1162	Unknown protein
evm.model.Scaffold_07.1164	Unknown protein
evm.model.Scaffold_07.1386	Basic secretory protease
evm.model.Scaffold_07.1392	Basic secretory protease
evm.model.Scaffold_07.1395	Basic secretory protease
evm.model.Scaffold_05.747	Long chain acyl-CoA synthetase 8
evm.model.Scaffold_07.1239	long chain acyl-CoA synthetase 9, chloroplastic
evm.model.Scaffold_07.1241	long chain acyl-CoA synthetase 9, chloroplastic-like
evm.model.Scaffold_05.122	Unknown protein
evm.model.Scaffold_11.1623	Unknown protein
evm.model.Scaffold_11.1643	Unknown protein
evm.model.Scaffold_05.911.1.61f997b4	Protein kinase domain-containing protein
evm.model.Scaffold_05.913	Protein kinase domain-containing protein
evm.model.Scaffold_05.914	Protein kinase domain-containing protein
evm.model.Scaffold_05.1216	Glutathione S-transferase
evm.model.Scaffold_06.467	Glutathione S-transferase
evm.model.Scaffold_11.1424	Glutathione S-transferase
evm.model.Scaffold_05.382	Protein kinase domain-containing protein
evm.model.Scaffold_05.384	Protein kinase domain-containing protein
evm.model.Scaffold_11.567	Protein kinase domain-containing protein
evm.model.Scaffold_03.1059	Growth-regulating factor
evm.model.Scaffold_13.153	Growth-regulating factor
evm.model.Scaffold_13.64	Growth-regulating factor
evm.model.Scaffold_03.281	Methyltransferase
evm.model.Scaffold_03.4	Methyltransferase
evm.model.Scaffold_13.995	Methyltransferase
evm.model.Scaffold_04.266	GAGA-binding transcriptional activator
evm.model.Scaffold_13.534	GAGA-binding transcriptional activator
evm.model.Scaffold_16.700	GAGA-binding transcriptional activator
evm.model.Scaffold_04.1148	Unknown protein
evm.model.Scaffold_04.1236	Unknown protein
evm.model.Scaffold_11.1597	Unknown protein
evm.model.Scaffold_04.1424	UDP-glucuronosyltransferase, putative
evm.model.Scaffold_04.1426	UDP-glucuronosyltransferase, putative
evm.model.Scaffold_04.1433	UDP-glucuronosyltransferase, putative
evm.model.Scaffold_04.237	NAC domain-containing protein
evm.model.Scaffold_04.240	Unknown protein
evm.model.Scaffold_04.243	Unknown protein
evm.model.Scaffold_14.976	Unknown protein
evm.model.Scaffold_14.983	Unknown protein
evm.model.Scaffold_14.984	Cytokinin-beta-glucosidase
evm.model.Scaffold_10.1099	Protein kinase domain-containing protein
evm.model.Scaffold_10.935	Receptor-like protein kinase 2
evm.model.Scaffold_10.936	Unknown protein
evm.model.Scaffold_01.1182	Peptidase A1 domain-containing protein
evm.model.Scaffold_01.1183	Peptidase A1 domain-containing protein
evm.model.Scaffold_06.860	Peptidase A1 domain-containing protein
evm.model.Scaffold_22.843	Cytochrome P450, putative
evm.model.Scaffold_22.875	Cytochrome P450, putative
evm.model.Scaffold_22.877	Cytochrome P450, putative
evm.model.Scaffold_01.119	NB-ARC domain-containing disease resistance protein, putative
evm.model.Scaffold_01.292	LRR domains-containing disease resistance protein
evm.model.Scaffold_01.293	Unknown protein
evm.model.Scaffold_18.953	ATP-dependent zinc metalloprotease ftsh mitochondrial-like
evm.model.Scaffold_19.855	AAA domain-containing protein
evm.model.Scaffold_15.1359	Unknown protein
evm.model.Scaffold_19.895	Phospholipase A23
evm.model.Scaffold_18.878	Protein kinase superfamily protein
evm.model.Scaffold_19.787	Protein kinase domain-containing protein
evm.model.Scaffold_04.260	Pyruvate dehydrogenase E1 component subunit alpha
evm.model.Scaffold_19.1006	DNA mismatch repair protein
evm.model.Scaffold_18.117_evm.model.Scaffold_18.118.1.61fadbd0	FAD-binding FR-type domain-containing protein
evm.model.Scaffold_19.90	FAD-binding FR-type domain-containing protein
evm.model.Scaffold_18.627	Protein kinase domain-containing protein
evm.model.Scaffold_19.521	Protein kinase domain-containing protein
evm.model.Scaffold_18.1016	Leucine-rich repeat extensin-like protein 5
evm.model.Scaffold_19.912	Leucine-rich repeat extensin-like protein 2
evm.model.Scaffold_03.433	Unknown protein
evm.model.Scaffold_19.250	Ribonuclease H
evm.model.Scaffold_05.22	Calcium-binding EF-hand family protein
evm.model.Scaffold_19.243	Calcium-binding EF-hand family protein
evm.model.Scaffold_18.1008	Inositol oxygenase
evm.model.Scaffold_19.906	Inositol oxygenase
evm.model.Scaffold_02.949	Unknown protein
evm.model.Scaffold_19.469	Unknown protein
evm.model.Scaffold_18.634	Apoptotic ATPase
evm.model.Scaffold_19.531	Aspartate aminotransferase
evm.model.Scaffold_18.805	AP2/ERF domain-containing protein
evm.model.Scaffold_19.719	AP2/ERF domain-containing protein
evm.model.Scaffold_09.525	Fructose-bisphosphate aldolase
evm.model.Scaffold_20.10	Fructose-bisphosphate aldolase
evm.model.Scaffold_04.1036_evm.model.Scaffold_04.1037	Dof-type domain-containing protein
evm.model.Scaffold_09.713	Dof-type domain-containing protein
evm.model.Scaffold_09.236	Expansin
evm.model.Scaffold_09.238	Expansin
evm.model.Scaffold_04.22	40S ribosomal protein S11
evm.model.Scaffold_09.1681	40S ribosomal protein S11
evm.model.Scaffold_04.1732	Protein kinase domain-containing protein
evm.model.Scaffold_09.126	Protein kinase domain-containing protein
evm.model.Scaffold_04.122	Pentatricopeptide repeat-containing protein At3g62470, mitochondrial
evm.model.Scaffold_09.1581	Pentatricopeptide repeat-containing protein At3g62470, mitochondrial
evm.model.Scaffold_04.1775	Heat-shock protein, putative
evm.model.Scaffold_09.81	Heat-shock protein, putative
evm.model.Scaffold_04.679	Bidirectional sugar transporter SWEET
evm.model.Scaffold_09.1061	Bidirectional sugar transporter SWEET
evm.model.Scaffold_09.824	Citrate synthase
evm.model.Scaffold_14.879	Citrate synthase
evm.model.Scaffold_09.676	Unknown protein
evm.model.Scaffold_12.716	Boron transporter, putative
evm.model.Scaffold_04.1062	O-fucosyltransferase family protein
evm.model.Scaffold_09.689	O-fucosyltransferase family protein
evm.model.Scaffold_04.80	p53 and DNA damage-regulated protein 1
evm.model.Scaffold_09.1621	p53 and DNA damage-regulated protein 1
evm.model.Scaffold_04.1764	UDP-glycosyltransferase 76E2-like
evm.model.Scaffold_09.89	UDP-glucuronosyltransferase, putative
evm.model.Scaffold_04.115	Nitroreductase domain-containing protein
evm.model.Scaffold_09.1591	Nitroreductase domain-containing protein
evm.model.Scaffold_09.532	WW domain-containing protein
evm.model.Scaffold_20.19	WW domain-containing protein
evm.model.Scaffold_04.1587	SKP1-like protein
evm.model.Scaffold_09.253	SKP1-like protein
evm.model.Scaffold_04.787	Proteasome subunit beta
evm.model.Scaffold_09.949	Unknown protein
evm.model.Scaffold_09.531	histone acetyltransferase KAT6A isoform X3
evm.model.Scaffold_20.18	Unknown protein
evm.model.Scaffold_08.120	Ethylene-overproduction protein 1-like
evm.model.Scaffold_08.26	Ethylene-overproduction protein 1-like
evm.model.Scaffold_08.831	subtilisin-like protease SBT1.7
evm.model.Scaffold_10.496	Subtilisin-like protease SBT1.7
evm.model.Scaffold_08.629	Protein kinase domain-containing protein
evm.model.Scaffold_08.630	Protein kinase domain-containing protein
evm.model.Scaffold_08.143	lysine histidine transporter-like 5
evm.model.Scaffold_08.7	lysine histidine transporter-like 5
evm.model.Scaffold_08.850	Receptor-like serine/threonine-protein kinase
evm.model.Scaffold_21.410	Receptor-like serine/threonine-protein kinase
evm.model.Scaffold_08.108	S-acyltransferase
evm.model.Scaffold_08.34	S-acyltransferase
evm.model.Scaffold_08.985	1-acylglycerol-3-phosphate O-acyltransferase
evm.model.Scaffold_20.779	1-acylglycerol-3-phosphate O-acyltransferase
evm.model.Scaffold_08.101	Biogenesis of lysosome-related organelles complex 1 subunit 1
evm.model.Scaffold_10.1406	3-ketoacyl-CoA synthase
evm.model.Scaffold_08.1126	Unknown protein
evm.model.Scaffold_10.187	Unknown protein
evm.model.Scaffold_08.249	Beta-glucosidase, putative
evm.model.Scaffold_08.250	Beta-glucosidase, putative
evm.model.Scaffold_08.320	Unknown protein
evm.model.Scaffold_11.1578	Unknown protein
evm.model.Scaffold_08.1279	GUB_WAK_bind domain-containing protein
evm.model.Scaffold_10.31	Wall-associated receptor kinase
evm.model.Scaffold_08.971	Kinase, putative
evm.model.Scaffold_10.346	Kinase, putative
evm.model.Scaffold_01.201	Unknown protein
evm.model.Scaffold_08.690	Unknown protein
evm.model.Scaffold_08.1054	Sec14p-like phosphatidylinositol transfer family protein
evm.model.Scaffold_10.248	Phosphatidylinositol/phosphatidylcholine transfer protein SFH8
evm.model.Scaffold_08.769	Branched-chain-amino-acid aminotransferase
evm.model.Scaffold_10.558	Branched-chain-amino-acid aminotransferase
evm.model.Scaffold_08.42	Unknown protein
evm.model.Scaffold_13.278	Unknown protein
evm.model.Scaffold_03.427	Pentatricopeptide (PPR) repeat-containing protein
evm.model.Scaffold_08.1031	PPR_long domain-containing protein
evm.model.Scaffold_08.146	Unknown protein
evm.model.Scaffold_11.887	Prefoldin subunit 2 family protein
evm.model.Scaffold_08.742	Pentatricopeptide repeat-containing protein
evm.model.Scaffold_10.757	DYW_deaminase domain-containing protein
evm.model.Scaffold_02.370	AMP dependent ligase, putative
evm.model.Scaffold_08.1215	AMP-dependent synthetase/ligase
evm.model.Scaffold_18.259	Ribosomal_S7 domain-containing protein
evm.model.Scaffold_20.717	Ribosomal_S7 domain-containing protein
evm.model.Scaffold_02.801	ABC transporter C family member 13 isoform C
evm.model.Scaffold_18.1042	ABC transporter C family member 13
evm.model.Scaffold_18.405	protein CHLORORESPIRATORY REDUCTION 6, chloroplastic-like
evm.model.Scaffold_18.408	protein CHLORORESPIRATORY REDUCTION 6, chloroplastic-like
evm.model.Scaffold_21.1288	3'-N-debenzoyl-2'-deoxytaxol N-benzoyltransferase, putative
evm.model.Scaffold_21.1291	BAHD acyltransferase
evm.model.Scaffold_21.1023	Unknown protein
evm.model.Scaffold_22.369	Unknown protein
evm.model.Scaffold_21.74	Non-specific serine/threonine protein kinase
evm.model.Scaffold_22.889	Non-specific serine/threonine protein kinase
evm.model.Scaffold_21.162	protein trichome birefringence-like 38
evm.model.Scaffold_22.966	Unknown protein
evm.model.Scaffold_21.850	Calcium ion-binding protein
evm.model.Scaffold_22.8	Calcium ion-binding protein
evm.model.Scaffold_21.710	Hexokinase-1
evm.model.Scaffold_22.2	Hexokinase-1
evm.model.Scaffold_21.1189	Unknown protein
evm.model.Scaffold_21.1193	Unknown protein
evm.model.Scaffold_21.1064	NmrA domain-containing protein
evm.model.Scaffold_22.11	NmrA domain-containing protein
evm.model.Scaffold_21.1275	Formin-like protein
evm.model.Scaffold_22.150	Formin-like protein
evm.model.Scaffold_06.734	Unknown protein
evm.model.Scaffold_21.236	Unknown protein
evm.model.Scaffold_04.1290	Glyceraldehyde-3-phosphate dehydrogenase
evm.model.Scaffold_21.432	Glyceraldehyde 3-phosphate dehydrogenase
evm.model.Scaffold_21.522	R2r3-myb transcription factor, putative
evm.model.Scaffold_22.821	R2r3-myb transcription factor, putative
evm.model.Scaffold_21.1166	Protein kinase domain-containing protein
evm.model.Scaffold_22.242	Protein kinase domain-containing protein
evm.model.Scaffold_21.1058	Protein kinase domain-containing protein
evm.model.Scaffold_21.1060	Protein kinase domain-containing protein
evm.model.Scaffold_21.1185	PMR5N domain-containing protein
evm.model.Scaffold_22.222	PMR5N domain-containing protein
evm.model.Scaffold_21.480	Proteasome subunit beta
evm.model.Scaffold_22.864	Proteasome subunit beta
evm.model.Scaffold_21.75	Mechanosensitive ion channel protein
evm.model.Scaffold_22.890	Mechanosensitive ion channel protein
evm.model.Scaffold_02.439	Cytochrome c biogenesis FC
evm.model.Scaffold_02.94	Cytochrome c biogenesis FC
evm.model.Scaffold_02.1198	Protein kinase domain-containing protein
evm.model.Scaffold_10.632.1.61f997b3	Protein kinase domain-containing protein
evm.model.Scaffold_02.362	lysine histidine transporter-like 8
evm.model.Scaffold_14.1102	lysine histidine transporter-like 8
evm.model.Scaffold_02.1404	Ferredoxin-dependent glutamate synthase
evm.model.Scaffold_02.20	Ferredoxin-dependent glutamate synthase, chloroplastic
evm.model.Scaffold_02.713.2.61f997b3	Protein kinase domain-containing protein
evm.model.Scaffold_14.230	Protein kinase domain-containing protein
evm.model.Scaffold_02.1173	Protein kinase domain-containing protein
evm.model.Scaffold_02.446	Protein kinase domain-containing protein
evm.model.Scaffold_02.611	E3 ubiquitin-protein ligase COP1
evm.model.Scaffold_14.130.5.61f997ac	GDT1 family protein
evm.model.Scaffold_02.1363	BZIP domain-containing protein
evm.model.Scaffold_14.780	BZIP domain-containing protein
evm.model.Scaffold_02.434	Glycine cleavage T family protein
evm.model.Scaffold_02.99	Glycine cleavage T family protein
evm.model.Scaffold_02.1403	ABC1 domain-containing protein
evm.model.Scaffold_02.21	ABC1 domain-containing protein
evm.model.Scaffold_02.673	short-chain dehydrogenase TIC 32, chloroplastic-like
evm.model.Scaffold_14.193	Short-chain dehydrogenase TIC 32, chloroplastic-like
evm.model.Scaffold_02.999	Myb family transcription factor family protein
evm.model.Scaffold_14.484	Myb domain protein 30, putative
evm.model.Scaffold_02.1175	Unknown protein
evm.model.Scaffold_15.236	Unknown protein
evm.model.Scaffold_02.844	Subtilisin-like protease SBT5.3
evm.model.Scaffold_14.355	Subtilisin-like protease SBT4.6
evm.model.Scaffold_02.1	Unknown protein
evm.model.Scaffold_02.1437	Unknown protein
evm.model.Scaffold_02.1366	Cytochrome P450
evm.model.Scaffold_17.19	Cytochrome P450
evm.model.Scaffold_02.100	UDP-glucuronate 4-epimerase 4
evm.model.Scaffold_02.435	UDP-glucuronate 4-epimerase 4
evm.model.Scaffold_02.1310	Zinc finger BED domain-containing protein RICESLEEPER 2-like
evm.model.Scaffold_06.334	zinc finger BED domain-containing protein RICESLEEPER 2-like
evm.model.Scaffold_02.1279.3.61f997b8	Protein kinase domain-containing protein
evm.model.Scaffold_14.726	Protein kinase domain-containing protein
evm.model.Scaffold_12.1460	Protein kinase domain-containing protein
evm.model.Scaffold_15.1433	Kinase-like protein
evm.model.Scaffold_12.328	Aldo/keto reductase
evm.model.Scaffold_15.329	Unknown protein
evm.model.Scaffold_12.799	Cytochrome P450, putative
evm.model.Scaffold_15.779	Cytochrome P450, putative
evm.model.Scaffold_12.1484	Cycloartenol synthase
evm.model.Scaffold_15.1455	Terpene cyclase/mutase family member
evm.model.Scaffold_12.1426	Amino acid transporter AVT1J
evm.model.Scaffold_15.1473	Aa_trans domain-containing protein
evm.model.Scaffold_12.286	Unknown protein
evm.model.Scaffold_12.292	Transcription factor PHYTOCHROME INTERACTING FACTOR-LIKE 15
evm.model.Scaffold_12.184	Protein kinase domain-containing protein
evm.model.Scaffold_15.200	Protein kinase domain-containing protein
evm.model.Scaffold_01.133	Unknown protein
evm.model.Scaffold_12.139	Unknown protein
evm.model.Scaffold_04.1394	Retrovirus-related Pol polyprotein from transposon TNT 1-94
evm.model.Scaffold_12.1453	Retrovirus-related Pol polyprotein from transposon TNT 1-94
evm.model.Scaffold_12.1366	2-(3-amino-3-carboxypropyl)histidine synthase subunit 2
evm.model.Scaffold_17.542	2-(3-amino-3-carboxypropyl)histidine synthase subunit 2
evm.model.Scaffold_12.598	Vacuolar protein sorting-associated protein 29
evm.model.Scaffold_15.589	Protein kinase domain-containing protein
evm.model.Scaffold_12.483	Pyruvate decarboxylase
evm.model.Scaffold_15.483	Pyruvate decarboxylase
evm.model.Scaffold_12.1126	Unknown protein
evm.model.Scaffold_15.1076	Unknown protein
evm.model.Scaffold_12.1161	Branchpoint-bridging protein
evm.model.Scaffold_15.1117	Polyadenylate-binding protein 2
evm.model.Scaffold_03.476	4-alpha-glucanotransferase
evm.model.Scaffold_12.111	Unknown protein
evm.model.Scaffold_12.848	Lysine histidine transporter like
evm.model.Scaffold_15.824	Lysine histidine transporter 1
evm.model.Scaffold_12.955	Diadenosine tetraphosphate synthetase
evm.model.Scaffold_15.918	Diadenosine tetraphosphate synthetase
evm.model.Scaffold_12.199	Germin-like protein
evm.model.Scaffold_15.209	Germin-like protein
evm.model.Scaffold_12.237	Unknown protein
evm.model.Scaffold_15.252	Unknown protein
evm.model.Scaffold_12.1004	AP2/ERF domain-containing transcription factor
evm.model.Scaffold_15.964	AP2/ERF domain-containing transcription factor
evm.model.Scaffold_12.403	Protein kinase domain-containing protein
evm.model.Scaffold_15.407	Protein kinase domain-containing protein
evm.model.Scaffold_17.667	Unknown protein
evm.model.Scaffold_20.315	Isoflavone reductase, putative
evm.model.Scaffold_03.992	Unknown protein
evm.model.Scaffold_17.258	Unknown protein
evm.model.Scaffold_17.710	C2 domain-containing protein
evm.model.Scaffold_20.359	C2 domain-containing protein
evm.model.Scaffold_17.383	Protein kinase-like protein
evm.model.Scaffold_20.1458	Protein kinase domain-containing protein
evm.model.Scaffold_17.67	subtilisin-like protease SBT5.3
evm.model.Scaffold_20.1118	subtilisin-like serine-protease S
evm.model.Scaffold_17.1338	Pentatricopeptide repeat-containing protein At5g39350
evm.model.Scaffold_17.1408	Kinesin motor domain-containing protein
evm.model.Scaffold_04.1045	Auxin transporter-like protein 5
evm.model.Scaffold_17.296	Auxin transporter-like protein 5
evm.model.Scaffold_17.125	Unknown protein
evm.model.Scaffold_20.1211	Unknown protein
evm.model.Scaffold_17.1381	PMR5N domain-containing protein
evm.model.Scaffold_20.665	PMR5N domain-containing protein
evm.model.Scaffold_17.5	Histone deacetylase
evm.model.Scaffold_17.7	Histone deacetylase
evm.model.Scaffold_17.1302	Protein kinase domain-containing protein
evm.model.Scaffold_17.1391	Protein kinase domain-containing protein
evm.model.Scaffold_06.670	DUF4283 domain-containing protein
evm.model.Scaffold_17.897	DUF4283 domain-containing protein
evm.model.Scaffold_01.1733	Unknown protein
evm.model.Scaffold_17.354	Unknown protein
evm.model.Scaffold_17.740	Dynamin, putative
evm.model.Scaffold_20.394	Dynamin, putative
evm.model.Scaffold_17.1065	Phenylalanine--tRNA ligase
evm.model.Scaffold_17.1375	Phenylalanine--tRNA ligase
evm.model.Scaffold_17.665	Tyrosine decarboxylase
evm.model.Scaffold_20.314	Tyrosine decarboxylase
evm.model.Scaffold_17.1247	Nodulin-like domain-containing protein
evm.model.Scaffold_20.943	Nodulin-like domain-containing protein
evm.model.Scaffold_11.1471	Calcium-transporting ATPase
evm.model.Scaffold_20.232	Calcium-transporting ATPase
evm.model.Scaffold_20.1228	Potassium transporter
evm.model.Scaffold_20.1230	Potassium transporter
evm.model.Scaffold_06.490	t-SNARE coiled-coil homology domain-containing protein
evm.model.Scaffold_20.624	rRNA biogenesis protein RRP5
evm.model.Scaffold_11.1476	Unknown protein
evm.model.Scaffold_20.129	Unknown protein
evm.model.Scaffold_20.529	NAD(P)-binding Rossmann-fold superfamily protein
evm.model.Scaffold_20.532	tropinone reductase-like 1
evm.model.Scaffold_05.843	phytosulfokine receptor 1-like
evm.model.Scaffold_07.1089	phytosulfokine receptor 1-like
evm.model.Scaffold_05.477	APO protein 1, chloroplastic
evm.model.Scaffold_07.54	APO protein 1, chloroplastic
evm.model.Scaffold_05.1156	C2 calcium-dependent membrane targeting
evm.model.Scaffold_07.704	C2 calcium/lipid-binding plantphosphoribosyltransferase family protein
evm.model.Scaffold_07.1126	Unknown protein
evm.model.Scaffold_07.1142	Unknown protein
evm.model.Scaffold_05.885	Transcription factor bHLH131-like protein
evm.model.Scaffold_07.1047	Unknown protein
evm.model.Scaffold_05.332	Cucumisin, putative
evm.model.Scaffold_07.218	Subtilisin-like protease
evm.model.Scaffold_05.95	DUF1336 domain-containing protein
evm.model.Scaffold_07.481	protein ENHANCED DISEASE RESISTANCE 2-like
evm.model.Scaffold_07.293	molybdate transporter 2
evm.model.Scaffold_16.439	Molybdate transporter 2
evm.model.Scaffold_07.700	Unknown protein
evm.model.Scaffold_16.1497	Unknown protein
evm.model.Scaffold_07.590	Unknown protein
evm.model.Scaffold_11.1577	Unknown protein
evm.model.Scaffold_05.485	adenine/guanine permease AZG1
evm.model.Scaffold_07.45	Adenine/guanine permease AZG1
evm.model.Scaffold_05.270	Expansin
evm.model.Scaffold_07.269	Expansin
evm.model.Scaffold_03.867	Unknown protein
evm.model.Scaffold_07.351	Unknown protein
evm.model.Scaffold_05.1314	Unknown protein
evm.model.Scaffold_10.1301	Unknown protein
evm.model.Scaffold_05.1324	Unknown protein
evm.model.Scaffold_05.1331	Unknown protein
evm.model.Scaffold_05.1263	Uncharacterised conserved protein UCP015417, vWA
evm.model.Scaffold_05.55	Uncharacterised conserved protein UCP015417, vWA
evm.model.Scaffold_05.871	Unknown protein
evm.model.Scaffold_05.872	ESX-1 secretion-associated protein EspE-like
evm.model.Scaffold_05.1285	Unknown protein
evm.model.Scaffold_05.1301	Unknown protein
evm.model.Scaffold_05.1323	Unknown protein
evm.model.Scaffold_05.1330	Unknown protein
evm.model.Scaffold_05.1348	Glyco_transf_5 domain-containing protein
evm.model.Scaffold_13.100	Glyco_transf_5 domain-containing protein
evm.model.Scaffold_05.1254	Unknown protein
evm.model.Scaffold_05.1277	Unknown protein
evm.model.Scaffold_05.1349	Glyco_transf_5 domain-containing protein
evm.model.Scaffold_23.602	Glyco_transf_5 domain-containing protein
evm.model.Scaffold_05.1288	Unknown protein
evm.model.Scaffold_05.1297	Unknown protein
evm.model.Scaffold_05.1296	Unknown protein
evm.model.Scaffold_05.1300	Ribosomal protein S1
evm.model.Scaffold_05.869	Unknown protein
evm.model.Scaffold_05.870	Unknown protein
evm.model.Scaffold_05.1233	Unknown protein
evm.model.Scaffold_06.880	Ent-kaur-16-ene synthase, chloroplastic
evm.model.Scaffold_04.60	Cationic amino acid transporter, putative
evm.model.Scaffold_05.180	Cationic amino acid transporter, putative
evm.model.Scaffold_05.50	Pentatricopeptide repeat-containing protein
evm.model.Scaffold_05.53	pentatricopeptide repeat-containing protein At2g22070-like
evm.model.Scaffold_05.721	pathogenesis-related protein 1-like
evm.model.Scaffold_05.722	pathogenesis-related protein 1-like
evm.model.Scaffold_04.7	Multidrug resistance protein ABC transporter family
evm.model.Scaffold_05.13	RVP_2 domain-containing protein
evm.model.Scaffold_04.1262	Calcineurin B, putative
evm.model.Scaffold_05.1174	general negative regulator of transcription subunit 3-like isoform X1
evm.model.Scaffold_03.1132	Unknown protein
evm.model.Scaffold_03.552	Unknown protein
evm.model.Scaffold_03.1170	Magnesium-transporting ATPase, P-type 1
evm.model.Scaffold_03.584	Magnesium-transporting ATPase, P-type 1
evm.model.Scaffold_03.950	Unknown protein
evm.model.Scaffold_13.276	Unknown protein
evm.model.Scaffold_03.266	Protein kinase domain-containing protein
evm.model.Scaffold_13.1013	Protein kinase domain-containing protein
evm.model.Scaffold_03.599	Unknown protein
evm.model.Scaffold_13.1325	Unknown protein
evm.model.Scaffold_03.412	Cyclin-dependent kinase
evm.model.Scaffold_06.1177	Protein kinase domain-containing protein
evm.model.Scaffold_03.352_evm.model.Scaffold_03.353	Cell division control protein 48 homolog C-like
evm.model.Scaffold_13.924	Cell division control protein 48 homolog C-like
evm.model.Scaffold_03.962	Unknown protein
evm.model.Scaffold_10.1205	Unknown protein
evm.model.Scaffold_03.805	Cysteine protease, putative
evm.model.Scaffold_13.434	Cysteine protease, putative
evm.model.Scaffold_03.265	DUF679 domain-containing protein
evm.model.Scaffold_13.1016	DUF679 domain-containing protein
evm.model.Scaffold_03.405	NAC domain-containing protein
evm.model.Scaffold_13.868	NAC domain-containing protein
evm.model.Scaffold_04.980	WD_REPEATS_REGION domain-containing protein
evm.model.Scaffold_15.103.1.61f997ad	WD_REPEATS_REGION domain-containing protein
evm.model.Scaffold_15.1079	PKS_ER domain-containing protein
evm.model.Scaffold_15.1467	Pentatricopeptide repeat-containing protein At2g20540
evm.model.Scaffold_13.734	Unknown protein
evm.model.Scaffold_15.98	Unknown protein
evm.model.Scaffold_15.1488	LOB domain-containing protein 41-like
evm.model.Scaffold_15.485	LOB domain-containing protein 41-like
evm.model.Scaffold_15.1506	protein LEO1 homolog isoform X2
evm.model.Scaffold_15.500	protein LEO1 homolog
evm.model.Scaffold_15.1489	Glycerophosphodiester phosphodiesterase
evm.model.Scaffold_15.486	Glycerophosphodiester phosphodiesterase
evm.model.Scaffold_13.444	Unknown protein
evm.model.Scaffold_15.20	Unknown protein
evm.model.Scaffold_15.1081	L-idonate 5-dehydrogenase
evm.model.Scaffold_15.1465	L-idonate 5-dehydrogenase
evm.model.Scaffold_13.269	Polyadenylate-binding protein
evm.model.Scaffold_15.314	Polyadenylate-binding protein
evm.model.Scaffold_01.1237	9-cis-epoxycarotenoid dioxygenase
evm.model.Scaffold_15.1289	9-cis-epoxycarotenoid dioxygenase, chloroplastic
evm.model.Scaffold_15.1082	Sorbitol dehydrogenase
evm.model.Scaffold_15.1464	PKS_ER domain-containing protein
evm.model.Scaffold_15.1	TLC domain-containing protein
evm.model.Scaffold_15.74	TLC domain-containing protein
evm.model.Scaffold_11.1554	DDE Tnp4 domain-containing protein
evm.model.Scaffold_15.223	F-box domain-containing protein
evm.model.Scaffold_15.1080	Pentatricopeptide repeat-containing protein At4g21300
evm.model.Scaffold_15.1466	Pentatricopeptide repeat-containing protein At4g21300
evm.model.Scaffold_06.169	Unknown protein
evm.model.Scaffold_15.225	Unknown protein
evm.model.Scaffold_14.461	Unknown protein
evm.model.Scaffold_15.1453	Unknown protein
evm.model.Scaffold_13.725	Malate dehydrogenase
evm.model.Scaffold_13.90	Malate dehydrogenase
evm.model.Scaffold_13.144	Pentatricopeptide repeat (PPR) superfamily protein
evm.model.Scaffold_13.73	Pentatricopeptide repeat (PPR) superfamily protein
evm.model.Scaffold_13.211	Molybdate-anion transporter isoform X1
evm.model.Scaffold_13.9	molybdate-anion transporter
evm.model.Scaffold_13.127	Malate dehydrogenase
evm.model.Scaffold_13.91	Malate dehydrogenase
evm.model.Scaffold_13.17	Acetamidase/Formamidase
evm.model.Scaffold_13.203	Acetamidase/Formamidase
evm.model.Scaffold_11.805	Unknown protein
evm.model.Scaffold_13.472	Unknown protein
evm.model.Scaffold_13.1301	Acyl-coenzyme A oxidase
evm.model.Scaffold_13.695	Acyl-coenzyme A oxidase
evm.model.Scaffold_13.170	B-like cyclin
evm.model.Scaffold_13.48	B-like cyclin
evm.model.Scaffold_13.1309	piezo-type mechanosensitive ion channel homolog isoform X7
evm.model.Scaffold_13.684	Unknown protein
evm.model.Scaffold_13.1314	Peptidylprolyl isomerase
evm.model.Scaffold_13.679	C2 NT-type domain-containing protein
evm.model.Scaffold_13.122	Protein kinase domain-containing protein
evm.model.Scaffold_23.623	Protein kinase domain-containing protein
evm.model.Scaffold_13.14	Transcriptional coactivator
evm.model.Scaffold_13.207	Transcriptional coactivator
evm.model.Scaffold_13.753	60S ribosomal protein L35
evm.model.Scaffold_23.627	60S ribosomal protein L35
evm.model.Scaffold_13.194	ARM repeat superfamily protein, putative isoform 1
evm.model.Scaffold_13.25	Condensin-2 complex subunit G2
evm.model.Scaffold_13.464	Unknown protein
evm.model.Scaffold_14.277	Glucose-methanol-choline oxidoreductase family protein
evm.model.Scaffold_04.1624	Unknown protein
evm.model.Scaffold_04.1626	Unknown protein
evm.model.Scaffold_04.1694	Triosephosphate isomerase, cytosolic-like
evm.model.Scaffold_04.1697	triosephosphate isomerase, cytosolic isoform X1
evm.model.Scaffold_01.786	Unknown protein
evm.model.Scaffold_04.1419	Unknown protein
evm.model.Scaffold_04.1428	Unknown protein
evm.model.Scaffold_04.1430	Unknown protein
evm.model.Scaffold_04.1425	Unknown protein
evm.model.Scaffold_04.1436	Unknown protein
evm.model.Scaffold_04.1390	Transducin family protein / WD-40 repeat family protein isoform 3
evm.model.Scaffold_04.1392	Vacuolar protein sorting-associated protein 8-like isoform X1
evm.model.Scaffold_04.596	Unknown protein
evm.model.Scaffold_06.940	Unknown protein
evm.model.Scaffold_14.741	O-fucosyltransferase family protein
evm.model.Scaffold_14.742	O-fucosyltransferase family protein
evm.model.Scaffold_11.1847	Lysine--tRNA ligase
evm.model.Scaffold_16.1	Lysine--tRNA ligase
evm.model.Scaffold_11.729	Cytochrome P450, putative
evm.model.Scaffold_16.659	Cytochrome P450
evm.model.Scaffold_06.1188	Cysteine synthase, putative
evm.model.Scaffold_16.189	Cysteine synthase
evm.model.Scaffold_11.1674	Unknown protein
evm.model.Scaffold_16.1464	Unknown protein
evm.model.Scaffold_10.768	NB-ARC domain-containing protein
evm.model.Scaffold_16.59	NBS-containing resistance-like protein
evm.model.Scaffold_11.403	la protein 1
evm.model.Scaffold_16.382	Lupus la ribonucleoprotein, putative
evm.model.Scaffold_11.326	subtilisin-like protease SBT1.4
evm.model.Scaffold_16.212	Subtilase family protein
evm.model.Scaffold_11.801	V-type proton ATPase subunit a
evm.model.Scaffold_16.729	V-type proton ATPase subunit a
evm.model.Scaffold_16.1097	Unknown protein
evm.model.Scaffold_16.1098	Unknown protein
evm.model.Scaffold_11.1293	Signal recognition particle 54 kDa protein
evm.model.Scaffold_16.1169	Signal recognition particle 54 kDa protein
evm.model.Scaffold_11.682	chaperonin CPN60-like 2, mitochondrial
evm.model.Scaffold_16.613	Xpo1 domain-containing protein
evm.model.Scaffold_11.734	Unknown protein
evm.model.Scaffold_16.664	Unknown protein
evm.model.Scaffold_11.1037	Pre-mRNA-splicing factor SLU7
evm.model.Scaffold_16.933	Pre-mRNA-splicing factor SLU7
evm.model.Scaffold_11.87	Glutamate receptor
evm.model.Scaffold_16.90.3.61f997ad	Glutamate receptor
evm.model.Scaffold_10.1071	Dihydrolipoamide acetyltransferase component of pyruvate dehydrogenase complex
evm.model.Scaffold_10.1118	Dihydrolipoamide acetyltransferase component of pyruvate dehydrogenase complex
evm.model.Scaffold_10.126	Pentatricopeptide repeat-containing protein, putative
evm.model.Scaffold_10.6	Pentatricopeptide repeat-containing protein, putative
evm.model.Scaffold_10.125	Pentatricopeptide repeat-containing protein, putative
evm.model.Scaffold_10.5	Pentatricopeptide repeat-containing protein, putative
evm.model.Scaffold_10.1225	Unknown protein
evm.model.Scaffold_10.960	Unknown protein
evm.model.Scaffold_01.63	Phytoene synthase
evm.model.Scaffold_10.542	Pre-mRNA-processing protein 40A
evm.model.Scaffold_01.957	RING-type E3 ubiquitin transferase
evm.model.Scaffold_06.1061	RING-type E3 ubiquitin transferase
evm.model.Scaffold_01.491	Hydroxyproline-rich glycoprotein family protein
evm.model.Scaffold_06.10	Hydroxyproline-rich glycoprotein family protein
evm.model.Scaffold_06.1348	Folate_rec domain-containing protein
evm.model.Scaffold_06.1349	3-ketoacyl-CoA synthase
evm.model.Scaffold_01.1257	Protein kinase domain-containing protein
evm.model.Scaffold_06.791	Protein kinase domain-containing protein
evm.model.Scaffold_01.40	Protein FAR1-RELATED SEQUENCE
evm.model.Scaffold_06.357	Protein FAR1-RELATED SEQUENCE
evm.model.Scaffold_01.526	40S ribosomal protein S27
evm.model.Scaffold_06.1455	Nudix hydrolase domain-containing protein
evm.model.Scaffold_01.654	WRKY family protein
evm.model.Scaffold_06.1333	WRKY domain-containing protein
evm.model.Scaffold_01.1044	Pectinesterase
evm.model.Scaffold_06.970	Peroxidase
evm.model.Scaffold_01.325	C2H2-type domain-containing protein
evm.model.Scaffold_06.152	C2H2-type domain-containing protein
evm.model.Scaffold_01.302	Peptidase A1 domain-containing protein
evm.model.Scaffold_06.162	Peptidase A1 domain-containing protein
evm.model.Scaffold_01.530	Exostosin family protein
evm.model.Scaffold_06.1449	Peptidylprolyl isomerase
evm.model.Scaffold_22.212	Pentatricopeptide repeat-containing protein
evm.model.Scaffold_22.28	Pentatricopeptide repeat-containing protein
evm.model.Scaffold_22.320	Protein NRT1/ PTR FAMILY 5.2
evm.model.Scaffold_22.321	protein NRT1/ PTR FAMILY 5.2-like
evm.model.Scaffold_22.19	Protein kinase domain-containing protein
evm.model.Scaffold_22.207	Protein kinase domain-containing protein
evm.model.Scaffold_22.205	Anthranilate phosphoribosyltransferase family protein
evm.model.Scaffold_22.21	Anthranilate phosphoribosyltransferase family protein
evm.model.Scaffold_22.20	Protein POOR HOMOLOGOUS SYNAPSIS 1
evm.model.Scaffold_22.206	Protein POOR HOMOLOGOUS SYNAPSIS 1
evm.model.Scaffold_22.779	WAT1-related protein
evm.model.Scaffold_22.975	WAT1-related protein
evm.model.Scaffold_01.272	50S ribosomal protein L9, chloroplastic
evm.model.Scaffold_11.1054	cysteine-rich receptor-like protein kinase 10
evm.model.Scaffold_01.1642	Glycosyl hydrolases family 31 protein isoform 2
evm.model.Scaffold_01.25	Glycosyl hydrolases family 31 protein isoform 2
evm.model.Scaffold_01.120	LOW QUALITY PROTEIN: putative disease resistance RPP13-like protein 1
evm.model.Scaffold_01.291	LOW QUALITY PROTEIN: putative disease resistance RPP13-like protein 1
evm.model.Scaffold_01.1639	Phosphatidylinositol 4-phosphate 5-kinase
evm.model.Scaffold_01.27	Phosphatidylinositol 4-phosphate 5-kinase
evm.model.Scaffold_01.1616	OTU domain-containing protein
evm.model.Scaffold_01.1790	OTU domain-containing protein
evm.model.Scaffold_01.12	Replication protein A subunit
evm.model.Scaffold_01.1657	Replication protein A subunit
evm.model.Scaffold_01.117	Unknown protein
evm.model.Scaffold_01.295	Unknown protein
evm.model.Scaffold_01.144	Auxin response factor
evm.model.Scaffold_01.264	Auxin response factor
evm.model.Scaffold_01.118	NB-ARC domain disease resistance protein
evm.model.Scaffold_01.294	NB-ARC domain disease resistance protein
evm.model.Scaffold_01.152	GDSL esterase/lipase At5g14450-like
evm.model.Scaffold_01.256	GDSL esterase/lipase At5g14450-like
evm.model.Scaffold_01.1630	Protein FAR1-RELATED SEQUENCE
evm.model.Scaffold_01.37	Protein FAR1-RELATED SEQUENCE
evm.model.Scaffold_01.1646	Protein kinase domain-containing protein
evm.model.Scaffold_01.22	Protein kinase domain-containing protein
evm.model.Scaffold_01.153	DNA ligase
evm.model.Scaffold_01.255	DNA ligase
evm.model.Scaffold_01.122	Transcription elongation factor s-II, putative
evm.model.Scaffold_01.289	Transcription elongation factor s-II, putative
evm.model.Scaffold_11.1629	Peptidylprolyl isomerase
evm.model.Scaffold_11.1635	Peptidylprolyl isomerase
evm.model.Scaffold_11.1689	Unknown protein
evm.model.Scaffold_11.1690	Unknown protein
evm.model.Scaffold_11.1504	Polyadenylate-binding RBP45C-like protein
evm.model.Scaffold_11.1506	Polyadenylate-binding RBP45C-like protein
evm.model.Scaffold_11.1630	Unknown protein
evm.model.Scaffold_11.1634	NAD(P)-binding domain containing protein
evm.model.Scaffold_11.1416	Receptor-like serine/threonine-protein kinase
evm.model.Scaffold_11.1418	Receptor-like serine/threonine-protein kinase
evm.model.Scaffold_11.1026	Unknown protein
evm.model.Scaffold_11.1027	Unknown protein
evm.model.Scaffold_11.153	Lipase_3 domain-containing protein
evm.model.Scaffold_11.154	Lipase_3 domain-containing protein
evm.model.Scaffold_11.1419	Receptor-like serine/threonine-protein kinase
evm.model.Scaffold_11.1420	Receptor-like serine/threonine-protein kinase
evm.model.Scaffold_23.583	Allene oxide synthase
evm.model.Scaffold_23.641	Allene oxide synthase
evm.model.Scaffold_23.110	Regulator of rDNA transcription protein 15
evm.model.Scaffold_23.511	Unknown protein
evm.model.Scaffold_23.579	Unknown protein
evm.model.Scaffold_23.637	Unknown protein

## Sheet: Table10
Supplementary Data 10. Significantly expanded genes in the genome of Chinese tallow tree
Gene ID	Functions	Duplication Type
evm.model.Scaffold_11.1414	NB-ARC domain-containing protein	WGD
evm.model.Scaffold_16.1249	NB-ARC domain-containing protein	singleton
evm.model.Scaffold_16.1253	NB-ARC domain-containing protein	singleton
evm.model.Scaffold_16.1254	NB-ARC domain-containing protein	proximal
evm.model.Scaffold_16.1255	NB-ARC domain-containing protein	proximal
evm.model.Scaffold_16.1286	NB-ARC domain-containing protein	WGD
evm.model.Scaffold_16.1287	NB-ARC domain-containing protein	proximal
evm.model.Scaffold_02.1134	Reverse transcriptase domain-containing protein	dispersed
evm.model.Scaffold_06.226	Reverse transcriptase domain-containing protein	dispersed
evm.model.Scaffold_07.661	Reverse transcriptase	WGD
evm.model.Scaffold_07.662	Reverse transcriptase domain-containing protein	WGD
evm.model.Scaffold_10.1129	Reverse transcriptase domain-containing protein	WGD
evm.model.Scaffold_19.127	Unknown protein	dispersed
evm.model.Scaffold_20.183	Reverse transcriptase domain-containing protein	dispersed
evm.model.Scaffold_01.484	SWIM-type domain-containing protein	WGD
evm.model.Scaffold_01.576	SWIM-type domain-containing protein	WGD
evm.model.Scaffold_01.594	SWIM-type domain-containing protein	WGD
evm.model.Scaffold_01.882	SWIM-type domain-containing protein	WGD
evm.model.Scaffold_04.188	SWIM-type domain-containing protein	WGD
evm.model.Scaffold_04.860	SWIM-type domain-containing protein	WGD
evm.model.Scaffold_05.1217	Transposon protein, putative, Mutator sub-class	dispersed
evm.model.Scaffold_05.738	SWIM-type domain-containing protein	WGD
evm.model.Scaffold_06.1135	SWIM-type domain-containing protein	WGD
evm.model.Scaffold_06.1384	SWIM-type domain-containing protein	WGD
evm.model.Scaffold_06.1403	SWIM-type domain-containing protein	WGD
evm.model.Scaffold_06.15	SWIM-type domain-containing protein	WGD
evm.model.Scaffold_06.16	SWIM-type domain-containing protein	dispersed
evm.model.Scaffold_07.1259.1.61f997b8	SWIM-type domain-containing protein	WGD
evm.model.Scaffold_07.1373	32 kDa thylakoid membrane protein	dispersed
evm.model.Scaffold_09.1155	SWIM-type domain-containing protein	WGD
evm.model.Scaffold_18.438	SWIM-type domain-containing protein	WGD
evm.model.Scaffold_19.355	SWIM-type domain-containing protein	WGD
evm.model.Scaffold_17.219	DLH domain-containing protein	WGD
evm.model.Scaffold_17.220	DLH domain-containing protein	tandem
evm.model.Scaffold_17.221	DLH domain-containing protein	tandem
evm.model.Scaffold_17.223	endo-1,31,4-beta-D-glucanase-like	tandem
evm.model.Scaffold_20.1314	Endo-1,31,4-beta-d-glucanase	WGD
evm.model.Scaffold_20.1315	DLH domain-containing protein	tandem
evm.model.Scaffold_20.1316	DLH domain-containing protein	tandem
evm.model.Scaffold_20.1317	DLH domain-containing protein	tandem
evm.model.Scaffold_02.972	ANK_REP_REGION domain-containing protein	WGD
evm.model.Scaffold_02.973	ANK_REP_REGION domain-containing protein	tandem
evm.model.Scaffold_02.974	ANK_REP_REGION domain-containing protein	tandem
evm.model.Scaffold_07.348	ANK_REP_REGION domain-containing protein	dispersed
evm.model.Scaffold_14.467	ANK_REP_REGION domain-containing protein	WGD
evm.model.Scaffold_14.468	ANK_REP_REGION domain-containing protein	tandem
evm.model.Scaffold_01.1665	Unknown protein	WGD
evm.model.Scaffold_01.1725	Unknown protein	WGD
evm.model.Scaffold_01.1769	Unknown protein	dispersed
evm.model.Scaffold_01.44	Unknown protein	WGD
evm.model.Scaffold_01.45	Unknown protein	tandem
evm.model.Scaffold_02.1183	Unknown protein	WGD
evm.model.Scaffold_02.1410	Unknown protein	WGD
evm.model.Scaffold_02.1432	Unknown protein	dispersed
evm.model.Scaffold_02.71	Polyprotein	WGD
evm.model.Scaffold_03.626	Unknown protein	WGD
evm.model.Scaffold_04.1169	Unknown protein	WGD
evm.model.Scaffold_04.1215	CCHC-type domain-containing protein	dispersed
evm.model.Scaffold_04.1227	Unknown protein	WGD
evm.model.Scaffold_04.1230	Unknown protein	proximal
evm.model.Scaffold_05.118	Unknown protein	dispersed
evm.model.Scaffold_05.299	Unknown protein	dispersed
evm.model.Scaffold_06.393	Unknown protein	WGD
evm.model.Scaffold_06.459	Unknown protein	WGD
evm.model.Scaffold_06.498	Unknown protein	WGD
evm.model.Scaffold_07.565	Unknown protein	WGD
evm.model.Scaffold_08.111	Unknown protein	dispersed
evm.model.Scaffold_08.136	Unknown protein	WGD
evm.model.Scaffold_08.314	Unknown protein	WGD
evm.model.Scaffold_08.38	Unknown protein	WGD
evm.model.Scaffold_09.452	Unknown protein	WGD
evm.model.Scaffold_09.453	Unknown protein	tandem
evm.model.Scaffold_09.454	2-alkenal reductase (NADP(+)-dependent)	tandem
evm.model.Scaffold_09.563	Unknown protein	WGD
evm.model.Scaffold_09.762	Unknown protein	WGD
evm.model.Scaffold_10.1186	Unknown protein	WGD
evm.model.Scaffold_11.1415	Unknown protein	dispersed
evm.model.Scaffold_11.1427	Receptor-like serine/threonine-protein kinase	proximal
evm.model.Scaffold_11.1619	Unknown protein	dispersed
evm.model.Scaffold_11.1844	Unknown protein	WGD
evm.model.Scaffold_12.105	Unknown protein	WGD
evm.model.Scaffold_12.125	Unknown protein	WGD
evm.model.Scaffold_12.231	Unknown protein	dispersed
evm.model.Scaffold_12.7	Unknown protein	WGD
evm.model.Scaffold_13.1340	Unknown protein	WGD
evm.model.Scaffold_14.1095	Unknown protein	WGD
evm.model.Scaffold_14.1107	Unknown protein	WGD
evm.model.Scaffold_14.790	Unknown protein	WGD
evm.model.Scaffold_15.160	Unknown protein	WGD
evm.model.Scaffold_16.1321	Unknown protein	dispersed
evm.model.Scaffold_16.1570	Unknown protein	dispersed
evm.model.Scaffold_16.1617	Unknown protein	dispersed
evm.model.Scaffold_17.243	Unknown protein	WGD
evm.model.Scaffold_17.293	Unknown protein	WGD
evm.model.Scaffold_17.493	Unknown protein	dispersed
evm.model.Scaffold_18.3	CCHC-type domain-containing protein	WGD
evm.model.Scaffold_19.228	Unknown protein	WGD
evm.model.Scaffold_19.284	Unknown protein	WGD
evm.model.Scaffold_19.369	Unknown protein	WGD
evm.model.Scaffold_19.412	Polyprotein	WGD
evm.model.Scaffold_21.1249	Unknown protein	dispersed
evm.model.Scaffold_21.628	Unknown protein	WGD
evm.model.Scaffold_22.446	Unknown protein	WGD
evm.model.Scaffold_22.874	Polyprotein	WGD
evm.model.Scaffold_10.1315	Unknown protein	tandem
evm.model.Scaffold_10.1316	Cytochrome P450 like_TBP	tandem
evm.model.Scaffold_10.1317	Cytochrome P450 like_TBP	tandem
evm.model.Scaffold_10.1318	Cytochrome P450 like_TBP	tandem
evm.model.Scaffold_10.1319	Unknown protein	tandem
evm.model.Scaffold_23.171	Cytochrome P450 like_TBP	WGD
evm.model.Scaffold_23.183	Unknown protein	WGD
evm.model.Scaffold_23.207	Cytochrome P450 like_TBP	tandem
evm.model.Scaffold_23.208	Cytochrome P450 like_TBP	tandem
evm.model.Scaffold_23.209	Cytochrome P450 like_TBP	tandem
evm.model.Scaffold_23.210	Cytochrome P450 like_TBP	tandem
evm.model.Scaffold_23.217	Unknown protein	tandem
evm.model.Scaffold_23.257	Cytochrome P450 like_TBP	WGD
evm.model.Scaffold_23.258	Cytochrome P450 like_TBP	tandem
evm.model.Scaffold_23.259	Cytochrome P450 like_TBP	tandem
evm.model.Scaffold_23.260	Cytochrome P450 like_TBP	tandem
evm.model.Scaffold_23.261	Cytochrome P450 like_TBP	tandem
evm.model.Scaffold_23.262	Cytochrome P450 like_TBP	tandem
evm.model.Scaffold_23.263	Cytochrome P450 like_TBP	tandem
evm.model.Scaffold_23.264	Cytochrome P450 like_TBP	tandem
evm.model.Scaffold_23.265	Unknown protein	tandem
evm.model.Scaffold_23.267	Cytochrome P450 like_TBP	proximal
evm.model.Scaffold_23.269	Unknown protein	WGD
evm.model.Scaffold_23.35	Cytochrome P450 like_TBP	WGD
evm.model.Scaffold_23.440	Cytochrome P450 like_TBP	WGD
evm.model.Scaffold_23.491	Cytochrome P450 like_TBP	tandem
evm.model.Scaffold_23.492	Unknown protein	tandem
evm.model.Scaffold_23.494	Cytochrome P450 like_TBP	tandem
evm.model.Scaffold_23.495	Cytochrome P450 like_TBP	tandem
evm.model.Scaffold_23.496	Unknown protein	WGD
evm.model.Scaffold_23.498	Cytochrome P450 like_TBP	tandem
evm.model.Scaffold_23.499	Cytochrome P450 like_TBP	tandem
evm.model.Scaffold_23.500	Cytochrome P450 like_TBP	tandem
evm.model.Scaffold_23.501	Cytochrome P450 like_TBP	tandem
evm.model.Scaffold_23.509	Unknown protein	WGD
evm.model.Scaffold_23.510	Cytochrome P450 like_TBP	WGD
evm.model.Scaffold_23.512	Atp synthase subunit beta	tandem
evm.model.Scaffold_23.513	Cytochrome P450 like_TBP	tandem
evm.model.Scaffold_23.527	Unknown protein	proximal
evm.model.Scaffold_23.536	Cytochrome P450 like_TBP	tandem
evm.model.Scaffold_23.537	Cytochrome P450 like_TBP	tandem
evm.model.Scaffold_23.538	Cytochrome P450 like_TBP	tandem
evm.model.Scaffold_23.539	Cytochrome P450 like_TBP	tandem
evm.model.Scaffold_23.540	Cytochrome P450 like_TBP	tandem
evm.model.Scaffold_23.541	Cytochrome P450 like_TBP	tandem
evm.model.Scaffold_23.542	Cytochrome P450 like_TBP	WGD
evm.model.Scaffold_23.543	Cytochrome P450 like_TBP	tandem
evm.model.Scaffold_23.544	Unknown protein	tandem
evm.model.Scaffold_23.550	Cytochrome P450 like_TBP	WGD
evm.model.Scaffold_23.551	Atp synthase subunit beta	WGD
evm.model.Scaffold_23.562	Atp synthase subunit beta	WGD
evm.model.Scaffold_23.563	Cytochrome P450 like_TBP	tandem
evm.model.Scaffold_23.564	Cytochrome P450 like_TBP	tandem
evm.model.Scaffold_23.565	Cytochrome P450 like_TBP	WGD
evm.model.Scaffold_23.162	Regulator of rDNA transcription protein 15	WGD
evm.model.Scaffold_23.223	Regulator of rDNA transcription protein 15	WGD
evm.model.Scaffold_23.225	Regulator of rDNA transcription protein 15	tandem
evm.model.Scaffold_23.226	Regulator of rDNA transcription protein 15	tandem
evm.model.Scaffold_23.229	Regulator of rDNA transcription protein 15	proximal
evm.model.Scaffold_23.231	Regulator of rDNA transcription protein 15	proximal
evm.model.Scaffold_23.233	Regulator of rDNA transcription protein 15	proximal
evm.model.Scaffold_23.235	Regulator of rDNA transcription protein 15	proximal
evm.model.Scaffold_23.238	Regulator of rDNA transcription protein 15	proximal
evm.model.Scaffold_23.294	Regulator of rDNA transcription protein 15	WGD
evm.model.Scaffold_23.303	Regulator of rDNA transcription protein 15	WGD
evm.model.Scaffold_23.310	Regulator of rDNA transcription protein 15	WGD
evm.model.Scaffold_23.313	Regulator of rDNA transcription protein 15	proximal
evm.model.Scaffold_23.321	Regulator of rDNA transcription protein 15	WGD
evm.model.Scaffold_23.324	Regulator of rDNA transcription protein 15	proximal
evm.model.Scaffold_23.327	Regulator of rDNA transcription protein 15	proximal
evm.model.Scaffold_23.330	Regulator of rDNA transcription protein 15	proximal
evm.model.Scaffold_23.335	Regulator of rDNA transcription protein 15	proximal
evm.model.Scaffold_23.340	Regulator of rDNA transcription protein 15	proximal
evm.model.Scaffold_23.348	Regulator of rDNA transcription protein 15	WGD
evm.model.Scaffold_23.352	Regulator of rDNA transcription protein 15	proximal
evm.model.Scaffold_23.355	Regulator of rDNA transcription protein 15	proximal
evm.model.Scaffold_23.358	Regulator of rDNA transcription protein 15	proximal
evm.model.Scaffold_23.361	Regulator of rDNA transcription protein 15	proximal
evm.model.Scaffold_23.364	Regulator of rDNA transcription protein 15	proximal
evm.model.Scaffold_23.367	Regulator of rDNA transcription protein 15	proximal
evm.model.Scaffold_23.370	Regulator of rDNA transcription protein 15	proximal
evm.model.Scaffold_23.373	Regulator of rDNA transcription protein 15	proximal
evm.model.Scaffold_23.376	Regulator of rDNA transcription protein 15	proximal
evm.model.Scaffold_23.379	Regulator of rDNA transcription protein 15	proximal
evm.model.Scaffold_23.382	Regulator of rDNA transcription protein 15	proximal
evm.model.Scaffold_23.389	Regulator of rDNA transcription protein 15	WGD
evm.model.Scaffold_23.392	Regulator of rDNA transcription protein 15	proximal
evm.model.Scaffold_23.395	Regulator of rDNA transcription protein 15	proximal
evm.model.Scaffold_23.399	Regulator of rDNA transcription protein 15	proximal
evm.model.Scaffold_23.402	Regulator of rDNA transcription protein 15	proximal
evm.model.Scaffold_23.405	Regulator of rDNA transcription protein 15	proximal
evm.model.Scaffold_23.408	Regulator of rDNA transcription protein 15	proximal
evm.model.Scaffold_23.411	Regulator of rDNA transcription protein 15	proximal
evm.model.Scaffold_23.414	Regulator of rDNA transcription protein 15	proximal
evm.model.Scaffold_23.416	Regulator of rDNA transcription protein 15	proximal
evm.model.Scaffold_23.419	Regulator of rDNA transcription protein 15	proximal
evm.model.Scaffold_23.422	Regulator of rDNA transcription protein 15	proximal
evm.model.Scaffold_23.425	Regulator of rDNA transcription protein 15	proximal
evm.model.Scaffold_23.431	Regulator of rDNA transcription protein 15	WGD
evm.model.Scaffold_23.436	Regulator of rDNA transcription protein 15	proximal
evm.model.Scaffold_23.439	Regulator of rDNA transcription protein 15	proximal
evm.model.Scaffold_23.442	Regulator of rDNA transcription protein 15	proximal
evm.model.Scaffold_23.445	Regulator of rDNA transcription protein 15	proximal
evm.model.Scaffold_23.448	Regulator of rDNA transcription protein 15	proximal
evm.model.Scaffold_23.451	Unknown protein	proximal
evm.model.Scaffold_23.507	Unknown protein	WGD
evm.model.Scaffold_23.548	Regulator of rDNA transcription protein 15	WGD
evm.model.Scaffold_01.311	transcription termination factor MTERF6, chloroplastic/mitochondrial-like	WGD
evm.model.Scaffold_01.312	transcription termination factor MTERF2, chloroplastic-like	proximal
evm.model.Scaffold_06.160	Transcription termination factor MTERF9, chloroplastic	WGD
evm.model.Scaffold_16.134	Mitochondrial transcription termination factor family protein, putative	proximal
evm.model.Scaffold_16.137	transcription termination factor MTERF5, chloroplastic-like isoform X2	proximal
evm.model.Scaffold_23.136	Atp synthase subunit beta	WGD
evm.model.Scaffold_23.139	Atp synthase subunit beta	proximal
evm.model.Scaffold_23.141	Unknown protein	tandem
evm.model.Scaffold_23.142	Atp synthase subunit beta	tandem
evm.model.Scaffold_23.143	Atp synthase subunit beta	tandem
evm.model.Scaffold_23.145	Atp synthase subunit beta	tandem
evm.model.Scaffold_23.148	Atp synthase subunit beta	proximal
evm.model.Scaffold_23.151	Atp synthase subunit beta	tandem
evm.model.Scaffold_23.156	Atp synthase subunit beta	tandem
evm.model.Scaffold_23.157	Atp synthase subunit beta	tandem
evm.model.Scaffold_23.158	Atp synthase subunit beta	tandem
evm.model.Scaffold_23.160	Atp synthase subunit beta	tandem
evm.model.Scaffold_23.166	Atp synthase subunit beta	WGD
evm.model.Scaffold_23.168	Atp synthase subunit beta	proximal
evm.model.Scaffold_23.170	Atp synthase subunit beta	proximal
evm.model.Scaffold_23.178	Unknown protein	WGD
evm.model.Scaffold_23.193	B3 DNA binding domain-containing protein	WGD
evm.model.Scaffold_23.197	Unknown protein	WGD
evm.model.Scaffold_23.206	Unknown protein	WGD
evm.model.Scaffold_23.214	Atp synthase subunit beta	WGD
evm.model.Scaffold_23.216	Atp synthase subunit beta	tandem
evm.model.Scaffold_23.219	Atp synthase subunit beta	proximal
evm.model.Scaffold_23.248	Unknown protein	WGD
evm.model.Scaffold_23.272	Atp synthase subunit beta	WGD
evm.model.Scaffold_23.276	Atp synthase subunit beta	proximal
evm.model.Scaffold_23.280	Atp synthase subunit beta	proximal
evm.model.Scaffold_23.285	Unknown protein	proximal
evm.model.Scaffold_23.290	Atp synthase subunit beta	proximal
evm.model.Scaffold_23.299	Atp synthase subunit beta	WGD
evm.model.Scaffold_23.307	Cytochrome P450 like_TBP	tandem
evm.model.Scaffold_23.308	Atp synthase subunit beta	tandem
evm.model.Scaffold_23.316	Unknown protein	WGD
evm.model.Scaffold_23.319	Atp synthase subunit beta	proximal
evm.model.Scaffold_23.345	Atp synthase subunit beta	WGD
evm.model.Scaffold_23.398	Atp synthase subunit beta	WGD
evm.model.Scaffold_23.434	Atp synthase subunit beta	WGD
evm.model.Scaffold_23.441	Atp synthase subunit beta	WGD
evm.model.Scaffold_23.466	Atp synthase subunit beta	WGD
evm.model.Scaffold_23.469	Atp synthase subunit beta	proximal
evm.model.Scaffold_23.472	Atp synthase subunit beta	proximal
evm.model.Scaffold_23.475	Atp synthase subunit beta	proximal
evm.model.Scaffold_23.486	Atp synthase subunit beta	WGD
evm.model.Scaffold_23.490	Atp synthase subunit beta	tandem
evm.model.Scaffold_23.503	Unknown protein	dispersed
evm.model.Scaffold_23.519	Unknown protein	WGD
evm.model.Scaffold_23.535	Ribulose bisphosphate carboxylase large chain	tandem
evm.model.Scaffold_23.558	Unknown protein	proximal
evm.model.Scaffold_07.1001	Serine/threonine-protein kinase bri1, putative	WGD
evm.model.Scaffold_07.1004	LRRNT_2 domain-containing protein	WGD
evm.model.Scaffold_07.1006	LRRNT_2 domain-containing protein	WGD
evm.model.Scaffold_07.478	Reverse transcriptase domain-containing protein	dispersed
evm.model.Scaffold_07.978	LRRNT_2 domain-containing protein	WGD
evm.model.Scaffold_07.982	LRRNT_2 domain-containing protein	WGD
evm.model.Scaffold_09.740	LRRNT_2 domain-containing protein	WGD
evm.model.Scaffold_11.648	LRR receptor-like serine/threonine-protein kinase GSO1	WGD
evm.model.Scaffold_12.1177	LRR receptor-like serine/threonine-protein kinase	WGD
evm.model.Scaffold_13.414	LRRNT_2 domain-containing protein	WGD
evm.model.Scaffold_15.147	LRRNT_2 domain-containing protein	tandem
evm.model.Scaffold_16.575	LRRNT_2 domain-containing protein	WGD
evm.model.Scaffold_16.84	LRRNT_2 domain-containing protein	dispersed
evm.model.Scaffold_17.334	LRRNT_2 domain-containing protein	WGD
evm.model.Scaffold_17.374	LRRNT_2 domain-containing protein	WGD
evm.model.Scaffold_17.450	LRRNT_2 domain-containing protein	WGD
evm.model.Scaffold_18.456	Unknown protein	dispersed
evm.model.Scaffold_23.153	Unknown protein	WGD
evm.model.Scaffold_23.161	Unknown protein	WGD
evm.model.Scaffold_23.222	Unknown protein	WGD
evm.model.Scaffold_23.224	Unknown protein	proximal
evm.model.Scaffold_23.228	Unknown protein	proximal
evm.model.Scaffold_23.237	Unknown protein	WGD
evm.model.Scaffold_23.286	Unknown protein	WGD
evm.model.Scaffold_23.295	Unknown protein	WGD
evm.model.Scaffold_23.304	Unknown protein	WGD
evm.model.Scaffold_23.314	Unknown protein	WGD
evm.model.Scaffold_23.322	Unknown protein	WGD
evm.model.Scaffold_23.325	Unknown protein	proximal
evm.model.Scaffold_23.331	Unknown protein	WGD
evm.model.Scaffold_23.336	Unknown protein	proximal
evm.model.Scaffold_23.341	Unknown protein	proximal
evm.model.Scaffold_23.349	Unknown protein	WGD
evm.model.Scaffold_23.356	Unknown protein	WGD
evm.model.Scaffold_23.359	Unknown protein	proximal
evm.model.Scaffold_23.362	Unknown protein	proximal
evm.model.Scaffold_23.365	Unknown protein	proximal
evm.model.Scaffold_23.368	Unknown protein	proximal
evm.model.Scaffold_23.371	Unknown protein	proximal
evm.model.Scaffold_23.374	Unknown protein	proximal
evm.model.Scaffold_23.380	Unknown protein	WGD
evm.model.Scaffold_23.383	Unknown protein	proximal
evm.model.Scaffold_23.390	Unknown protein	WGD
evm.model.Scaffold_23.396	Unknown protein	WGD
evm.model.Scaffold_23.400	Unknown protein	proximal
evm.model.Scaffold_23.403	Unknown protein	proximal
evm.model.Scaffold_23.406	Unknown protein	proximal
evm.model.Scaffold_23.409	Unknown protein	proximal
evm.model.Scaffold_23.412	Unknown protein	proximal
evm.model.Scaffold_23.420	Unknown protein	WGD
evm.model.Scaffold_23.423	Unknown protein	proximal
evm.model.Scaffold_23.426	Unknown protein	proximal
evm.model.Scaffold_23.437	Unknown protein	WGD
evm.model.Scaffold_23.443	Unknown protein	proximal
evm.model.Scaffold_23.446	Unknown protein	proximal
evm.model.Scaffold_23.454	Unknown protein	WGD
evm.model.Scaffold_23.458	Unknown protein	proximal
evm.model.Scaffold_23.462	Unknown protein	proximal
evm.model.Scaffold_23.478	Unknown protein	proximal
evm.model.Scaffold_23.559	Unknown protein	WGD
evm.model.Scaffold_04.761	Phytocyanin domain-containing protein	WGD
evm.model.Scaffold_04.841	Phytocyanin domain-containing protein	dispersed
evm.model.Scaffold_07.960	Phytocyanin domain-containing protein	WGD
evm.model.Scaffold_14.412	Phytocyanin domain-containing protein	WGD
evm.model.Scaffold_17.271	Phytocyanin domain-containing protein	WGD
evm.model.Scaffold_20.1370	Phytocyanin domain-containing protein	WGD
evm.model.Scaffold_23.101	Unknown protein	tandem
evm.model.Scaffold_23.107	Unknown protein	WGD
evm.model.Scaffold_23.112	Unknown protein	tandem
evm.model.Scaffold_23.113	Unknown protein	tandem
evm.model.Scaffold_23.116	Unknown protein	proximal
evm.model.Scaffold_23.119	Unknown protein	proximal
evm.model.Scaffold_23.12	Unknown protein	proximal
evm.model.Scaffold_23.122	Unknown protein	proximal
evm.model.Scaffold_23.125	Unknown protein	proximal
evm.model.Scaffold_23.128	Unknown protein	proximal
evm.model.Scaffold_23.131	Unknown protein	tandem
evm.model.Scaffold_23.14	Unknown protein	proximal
evm.model.Scaffold_23.17	Unknown protein	proximal
evm.model.Scaffold_23.185	Unknown protein	WGD
evm.model.Scaffold_23.186	Unknown protein	WGD
evm.model.Scaffold_23.21	Unknown protein	WGD
evm.model.Scaffold_23.24	Unknown protein	proximal
evm.model.Scaffold_23.27	Unknown protein	proximal
evm.model.Scaffold_23.3	Unknown protein	WGD
evm.model.Scaffold_23.30	Unknown protein	proximal
evm.model.Scaffold_23.33	Unknown protein	proximal
evm.model.Scaffold_23.36	Unknown protein	proximal
evm.model.Scaffold_23.41	Unknown protein	proximal
evm.model.Scaffold_23.44	Unknown protein	proximal
evm.model.Scaffold_23.47	Unknown protein	proximal
evm.model.Scaffold_23.49	Unknown protein	proximal
evm.model.Scaffold_23.52	Unknown protein	proximal
evm.model.Scaffold_23.55	Unknown protein	proximal
evm.model.Scaffold_23.58	Unknown protein	proximal
evm.model.Scaffold_23.6	Unknown protein	proximal
evm.model.Scaffold_23.61	Unknown protein	proximal
evm.model.Scaffold_23.64	Unknown protein	proximal
evm.model.Scaffold_23.67	Unknown protein	proximal
evm.model.Scaffold_23.70	Unknown protein	proximal
evm.model.Scaffold_23.76	Unknown protein	WGD
evm.model.Scaffold_23.79	Unknown protein	proximal
evm.model.Scaffold_23.82	Unknown protein	tandem
evm.model.Scaffold_23.87	Unknown protein	proximal
evm.model.Scaffold_23.9	Unknown protein	proximal
evm.model.Scaffold_23.90	Unknown protein	proximal
evm.model.Scaffold_23.93	Unknown protein	proximal
evm.model.Scaffold_23.98	Unknown protein	proximal
evm.model.Scaffold_03.721	ANK_REP_REGION domain-containing protein	WGD
evm.model.Scaffold_03.722	ANK_REP_REGION domain-containing protein	tandem
evm.model.Scaffold_03.723	ANK_REP_REGION domain-containing protein	tandem
evm.model.Scaffold_08.379	Abscisic stress-ripening protein 1	WGD
evm.model.Scaffold_08.380	Abscisic stress-ripening protein 1	tandem
evm.model.Scaffold_10.978	Abscisic stress-ripening protein 1	WGD
evm.model.Scaffold_10.979	Abscisic stress ripening-like protein	tandem
evm.model.Scaffold_10.980	Unknown protein	tandem
evm.model.Scaffold_07.1031	TF-B3 domain-containing protein	proximal
evm.model.Scaffold_07.915	TF-B3 domain-containing protein	proximal
evm.model.Scaffold_07.925	TF-B3 domain-containing protein	WGD
evm.model.Scaffold_07.926	TF-B3 domain-containing protein	tandem
evm.model.Scaffold_02.706	Unknown protein	WGD
evm.model.Scaffold_05.27	CCHC-type domain-containing protein	WGD
evm.model.Scaffold_16.1288	DUF4216 domain-containing protein	dispersed
evm.model.Scaffold_17.1168	Unknown protein	dispersed
evm.model.Scaffold_18.188	Unknown protein	dispersed
evm.model.Scaffold_18.189	DUF4216 domain-containing protein	dispersed
evm.model.Scaffold_20.1332	DUF4216 domain-containing protein	dispersed
evm.model.Scaffold_04.888	Abhydrolase_3 domain-containing protein	WGD
evm.model.Scaffold_05.750	Alpha/beta-Hydrolases superfamily protein	WGD
evm.model.Scaffold_07.1242	Tuliposide A-converting enzyme 2, chloroplastic	WGD
evm.model.Scaffold_07.1248	Abhydrolase_3 domain-containing protein	WGD
evm.model.Scaffold_07.1252	Abhydrolase_3 domain-containing protein	proximal
evm.model.Scaffold_07.1471	Abhydrolase_3 domain-containing protein	tandem
evm.model.Scaffold_09.857	Abhydrolase_3 domain-containing protein	WGD
evm.model.Scaffold_09.858	Abhydrolase_3 domain-containing protein	tandem
evm.model.Scaffold_21.299	Unknown protein	dispersed
evm.model.Scaffold_01.1771	OVATE domain-containing protein	WGD
evm.model.Scaffold_01.43	OVATE domain-containing protein	dispersed
evm.model.Scaffold_02.1396	OVATE domain-containing protein	dispersed
evm.model.Scaffold_03.603	OVATE domain-containing protein	WGD
evm.model.Scaffold_03.833	OVATE domain-containing protein	dispersed
evm.model.Scaffold_04.1239	OVATE domain-containing protein	dispersed
evm.model.Scaffold_06.478	OVATE domain-containing protein	WGD
evm.model.Scaffold_08.144	OVATE domain-containing protein	WGD
evm.model.Scaffold_08.180	OVATE domain-containing protein	WGD
evm.model.Scaffold_08.6	OVATE domain-containing protein	WGD
evm.model.Scaffold_09.582	OVATE domain-containing protein	dispersed
evm.model.Scaffold_10.1236	OVATE domain-containing protein	WGD
evm.model.Scaffold_10.1358	OVATE domain-containing protein	dispersed
evm.model.Scaffold_13.935	OVATE domain-containing protein	dispersed
evm.model.Scaffold_14.820	OVATE domain-containing protein	dispersed
evm.model.Scaffold_15.216	OVATE domain-containing protein	dispersed
evm.model.Scaffold_23.633	OVATE domain-containing protein	dispersed
evm.model.Scaffold_21.599	ZnMc domain-containing protein	tandem
evm.model.Scaffold_21.600	ZnMc domain-containing protein	tandem
evm.model.Scaffold_21.601	ZnMc domain-containing protein	tandem
evm.model.Scaffold_21.603	ZnMc domain-containing protein	proximal
evm.model.Scaffold_22.761	ZnMc domain-containing protein	WGD
evm.model.Scaffold_05.784	Non-specific serine/threonine protein kinase	WGD
evm.model.Scaffold_07.1181	Non-specific serine/threonine protein kinase	WGD
evm.model.Scaffold_09.764	Non-specific serine/threonine protein kinase	WGD
evm.model.Scaffold_09.765_evm.model.Scaffold_09.766	Non-specific serine/threonine protein kinase	WGD
evm.model.Scaffold_09.768	Protein kinase domain-containing protein	WGD
evm.model.Scaffold_07.866	TIR domain-containing protein	proximal
evm.model.Scaffold_07.867	TIR domain-containing protein	tandem
evm.model.Scaffold_07.868	TIR domain-containing protein	tandem
evm.model.Scaffold_07.869	TIR-NBS-LRR type disease resistance protein	tandem
evm.model.Scaffold_07.870	TIR domain-containing protein	proximal
evm.model.Scaffold_07.871	TIR domain-containing protein	proximal
evm.model.Scaffold_07.872	TIR domain-containing protein	proximal
evm.model.Scaffold_07.873	TIR domain-containing protein	tandem
evm.model.Scaffold_07.874	TIR-NBS-LRR type disease resistance protein	tandem
evm.model.Scaffold_07.875	TIR domain-containing protein	proximal
evm.model.Scaffold_07.876	TIR domain-containing protein	proximal
evm.model.Scaffold_07.877	TIR domain-containing protein	proximal
evm.model.Scaffold_07.878	TIR domain-containing protein	tandem
evm.model.Scaffold_07.879	TIR domain-containing protein	tandem
evm.model.Scaffold_07.880	TIR domain-containing protein	tandem
evm.model.Scaffold_07.881	TIR domain-containing protein	tandem
evm.model.Scaffold_17.1018	TIR domain-containing protein	WGD
evm.model.Scaffold_20.699	TBCC domain-containing protein 1	WGD
evm.model.Scaffold_03.118	Cysteine-rich receptor-like protein kinase 10	tandem
evm.model.Scaffold_03.120	Cysteine-rich receptor-like protein kinase 10	tandem
evm.model.Scaffold_13.1172	Cysteine rich receptor like kinase	tandem
evm.model.Scaffold_13.1173	cysteine-rich receptor-like protein kinase 10	WGD
evm.model.Scaffold_13.1174	Cysteine-rich receptor-like protein kinase 10	tandem
evm.model.Scaffold_13.1177	Cysteine-rich receptor-like protein kinase 10	tandem
evm.model.Scaffold_13.713	Cysteine-rich receptor-like protein kinase 10	dispersed
evm.model.Scaffold_01.319	DUF4283 domain-containing protein	dispersed
evm.model.Scaffold_01.486	DUF4283 domain-containing protein	WGD
evm.model.Scaffold_02.467	Unknown protein	dispersed
evm.model.Scaffold_03.309	Unknown protein	dispersed
evm.model.Scaffold_03.823	Unknown protein	WGD
evm.model.Scaffold_05.1138	DUF4283 domain-containing protein	dispersed
evm.model.Scaffold_05.890	DUF4283 domain-containing protein	dispersed
evm.model.Scaffold_07.379	DUF4283 domain-containing protein	dispersed
evm.model.Scaffold_10.41	CCHC-type domain-containing protein	WGD
evm.model.Scaffold_14.285	DUF4283 domain-containing protein	WGD
evm.model.Scaffold_15.934	Clp R domain-containing protein	WGD
evm.model.Scaffold_16.1594	DUF4283 domain-containing protein	dispersed
evm.model.Scaffold_16.62	F-box protein SKIP5	WGD
evm.model.Scaffold_18.50	Rna exonuclease	WGD
evm.model.Scaffold_21.525	Unknown protein	WGD
evm.model.Scaffold_22.818	DUF4283 domain-containing protein	dispersed
evm.model.Scaffold_22.819	Mitochondrial inner membrane protease subunit 2	WGD
evm.model.Scaffold_23.103	Unknown protein	WGD
evm.model.Scaffold_23.164	Unknown protein	WGD
evm.model.Scaffold_23.190	Unknown protein	WGD
evm.model.Scaffold_23.220	Unknown protein	WGD
evm.model.Scaffold_23.234	Unknown protein	WGD
evm.model.Scaffold_23.242	Unknown protein	WGD
evm.model.Scaffold_23.271	Unknown protein	proximal
evm.model.Scaffold_23.275	Unknown protein	proximal
evm.model.Scaffold_23.279	Unknown protein	proximal
evm.model.Scaffold_23.283	Unknown protein	proximal
evm.model.Scaffold_23.289	Unknown protein	WGD
evm.model.Scaffold_23.293	Unknown protein	proximal
evm.model.Scaffold_23.298	Unknown protein	proximal
evm.model.Scaffold_23.302	Unknown protein	proximal
evm.model.Scaffold_23.333	Unknown protein	WGD
evm.model.Scaffold_23.338	Unknown protein	tandem
evm.model.Scaffold_23.343	Unknown protein	tandem
evm.model.Scaffold_23.428	Unknown protein	WGD
evm.model.Scaffold_23.457	Unknown protein	WGD
evm.model.Scaffold_23.461	Unknown protein	proximal
evm.model.Scaffold_23.465	Unknown protein	proximal
evm.model.Scaffold_23.468	Unknown protein	proximal
evm.model.Scaffold_23.471	Unknown protein	proximal
evm.model.Scaffold_23.481	Unknown protein	WGD
evm.model.Scaffold_23.484	Unknown protein	proximal
evm.model.Scaffold_23.489	Unknown protein	proximal
evm.model.Scaffold_23.84	Unknown protein	WGD
evm.model.Scaffold_23.104	Unknown protein	WGD
evm.model.Scaffold_23.108	Unknown protein	proximal
evm.model.Scaffold_23.135	Unknown protein	WGD
evm.model.Scaffold_23.154	Unknown protein	WGD
evm.model.Scaffold_23.155	Unknown protein	tandem
evm.model.Scaffold_23.159	Unknown protein	proximal
evm.model.Scaffold_23.167	Unknown protein	WGD
evm.model.Scaffold_23.169	Unknown protein	proximal
evm.model.Scaffold_23.273	Unknown protein	proximal
evm.model.Scaffold_23.277	Unknown protein	proximal
evm.model.Scaffold_23.281	Unknown protein	proximal
evm.model.Scaffold_23.287	Unknown protein	WGD
evm.model.Scaffold_23.291	Unknown protein	proximal
evm.model.Scaffold_23.296	Unknown protein	proximal
evm.model.Scaffold_23.300	Unknown protein	proximal
evm.model.Scaffold_23.305	Unknown protein	proximal
evm.model.Scaffold_23.346	Unknown protein	WGD
evm.model.Scaffold_23.350	Unknown protein	proximal
evm.model.Scaffold_23.432	Unknown protein	WGD
evm.model.Scaffold_23.455	Unknown protein	WGD
evm.model.Scaffold_23.459	Unknown protein	proximal
evm.model.Scaffold_23.463	Unknown protein	proximal
evm.model.Scaffold_23.467	Unknown protein	proximal
evm.model.Scaffold_23.473	Unknown protein	WGD
evm.model.Scaffold_23.476	Unknown protein	proximal
evm.model.Scaffold_23.479	Unknown protein	proximal
evm.model.Scaffold_23.487	Unknown protein	proximal
evm.model.Scaffold_23.152	Unknown protein	WGD
evm.model.Scaffold_23.172	Protein STICHEL-like	WGD
evm.model.Scaffold_23.212	Unknown protein	WGD
evm.model.Scaffold_23.240	Unknown protein	WGD
evm.model.Scaffold_23.268	Unknown protein	WGD
evm.model.Scaffold_23.311	Unknown protein	WGD
evm.model.Scaffold_23.317	Unknown protein	WGD
evm.model.Scaffold_23.328	Unknown protein	WGD
evm.model.Scaffold_23.353	Unknown protein	WGD
evm.model.Scaffold_23.377	Unknown protein	WGD
evm.model.Scaffold_23.387	Unknown protein	WGD
evm.model.Scaffold_23.393	Unknown protein	WGD
evm.model.Scaffold_23.4	Unknown protein	WGD
evm.model.Scaffold_23.417	Unknown protein	WGD
evm.model.Scaffold_23.429	Atp synthase subunit beta	WGD
evm.model.Scaffold_23.449	Unknown protein	WGD
evm.model.Scaffold_23.482	Atp synthase subunit beta	WGD
evm.model.Scaffold_23.493	Unknown protein	WGD
evm.model.Scaffold_23.50	Unknown protein	WGD
evm.model.Scaffold_23.514	Unknown protein	WGD
evm.model.Scaffold_23.517	Unknown protein	proximal
evm.model.Scaffold_23.523	Unknown protein	WGD
evm.model.Scaffold_23.529	Unknown protein	proximal
evm.model.Scaffold_23.531	Unknown protein	proximal
evm.model.Scaffold_23.533	Unknown protein	tandem
evm.model.Scaffold_23.80	Unknown protein	WGD
evm.model.Scaffold_23.94	Unknown protein	WGD
evm.model.Scaffold_01.986	LRRNT_2 domain-containing protein	WGD
evm.model.Scaffold_06.1028	Kinase family protein	WGD
evm.model.Scaffold_16.1117	Leucine-rich repeat receptor-like serine/threonine-protein kinase	dispersed
evm.model.Scaffold_05.808	RING-type domain-containing protein	WGD
evm.model.Scaffold_05.810	RING-type domain-containing protein	tandem
evm.model.Scaffold_05.811	RING-type domain-containing protein	tandem
evm.model.Scaffold_05.813	RING-type domain-containing protein	proximal
evm.model.Scaffold_05.816	RING-type domain-containing protein	tandem
evm.model.Scaffold_07.1120	RING-type domain-containing protein	dispersed
evm.model.Scaffold_07.1128	RING-type domain-containing protein	WGD
evm.model.Scaffold_07.1130	RING-type domain-containing protein	proximal
evm.model.Scaffold_07.1132	RING-type domain-containing protein	WGD
evm.model.Scaffold_07.1134	RING-type domain-containing protein	proximal
evm.model.Scaffold_07.1138	RING-type domain-containing protein	WGD
evm.model.Scaffold_07.1139	RING-type domain-containing protein	tandem
evm.model.Scaffold_07.1141	RING-type domain-containing protein	WGD
evm.model.Scaffold_07.1143	RING-type domain-containing protein	proximal
evm.model.Scaffold_21.524	Germin-like protein	dispersed
evm.model.Scaffold_22.817	Germin-like protein	proximal
evm.model.Scaffold_22.820	Germin-like protein	proximal
evm.model.Scaffold_08.274	Reverse transcriptase domain-containing protein	dispersed
evm.model.Scaffold_10.1128	Cysteine-rich receptor-like protein kinase	dispersed
evm.model.Scaffold_13.1132	Reverse transcriptase domain-containing protein	dispersed
evm.model.Scaffold_19.141	Reverse transcriptase domain-containing protein	proximal
evm.model.Scaffold_19.143	Reverse transcriptase domain-containing protein	proximal
evm.model.Scaffold_19.833	Reverse transcriptase domain-containing protein	dispersed
evm.model.Scaffold_20.1097	Reverse transcriptase domain-containing protein	WGD
evm.model.Scaffold_20.1325	Endonuclease/exonuclease/phosphatase	dispersed
evm.model.Scaffold_23.11	Regulator of rDNA transcription protein 15	proximal
evm.model.Scaffold_23.111	Unknown protein	proximal
evm.model.Scaffold_23.114	Regulator of rDNA transcription protein 15	tandem
evm.model.Scaffold_23.115	Regulator of rDNA transcription protein 15	tandem
evm.model.Scaffold_23.118	Regulator of rDNA transcription protein 15	proximal
evm.model.Scaffold_23.121	Regulator of rDNA transcription protein 15	proximal
evm.model.Scaffold_23.124	Regulator of rDNA transcription protein 15	proximal
evm.model.Scaffold_23.13	Regulator of rDNA transcription protein 15	proximal
evm.model.Scaffold_23.20	Regulator of rDNA transcription protein 15	proximal
evm.model.Scaffold_23.26	Regulator of rDNA transcription protein 15	WGD
evm.model.Scaffold_23.29	Regulator of rDNA transcription protein 15	proximal
evm.model.Scaffold_23.40	Regulator of rDNA transcription protein 15	WGD
evm.model.Scaffold_23.46	Regulator of rDNA transcription protein 15	WGD
evm.model.Scaffold_23.5	Regulator of rDNA transcription protein 15	proximal
evm.model.Scaffold_23.51	Regulator of rDNA transcription protein 15	proximal
evm.model.Scaffold_23.54	Regulator of rDNA transcription protein 15	proximal
evm.model.Scaffold_23.63	Regulator of rDNA transcription protein 15	proximal
evm.model.Scaffold_23.8	Regulator of rDNA transcription protein 15	proximal
evm.model.Scaffold_23.81	Regulator of rDNA transcription protein 15	proximal
evm.model.Scaffold_23.86	Regulator of rDNA transcription protein 15	proximal
evm.model.Scaffold_23.89	Regulator of rDNA transcription protein 15	proximal
evm.model.Scaffold_23.95	Regulator of rDNA transcription protein 15	proximal
evm.model.Scaffold_05.780	Protein kinase domain-containing protein	WGD
evm.model.Scaffold_05.791	Protein kinase domain-containing protein	WGD
evm.model.Scaffold_07.937	Protein kinase domain-containing protein	WGD
evm.model.Scaffold_07.919	TF-B3 domain-containing protein	WGD
evm.model.Scaffold_07.922	TF-B3 domain-containing protein	tandem
evm.model.Scaffold_07.923	TF-B3 domain-containing protein	tandem
evm.model.Scaffold_07.927	TF-B3 domain-containing protein	tandem
evm.model.Scaffold_05.1182	ANK_REP_REGION domain-containing protein	proximal
evm.model.Scaffold_05.1183	ANK_REP_REGION domain-containing protein	tandem
evm.model.Scaffold_05.1184	ANK_REP_REGION domain-containing protein	proximal
evm.model.Scaffold_05.1185	ANK_REP_REGION domain-containing protein	WGD
evm.model.Scaffold_05.247	ANK_REP_REGION domain-containing protein	dispersed
evm.model.Scaffold_16.224	ANK_REP_REGION domain-containing protein	WGD
evm.model.Scaffold_17.523	ANK_REP_REGION domain-containing protein	tandem
evm.model.Scaffold_17.524	ANK_REP_REGION domain-containing protein	tandem
evm.model.Scaffold_06.1082	Protein kinase domain-containing protein	WGD
evm.model.Scaffold_08.509	Protein kinase domain-containing protein	WGD
evm.model.Scaffold_08.510	Protein kinase domain-containing protein	WGD
evm.model.Scaffold_12.267	F-box/LRR-repeat protein At3g26922	WGD
evm.model.Scaffold_12.268	F-box domain-containing protein	dispersed
evm.model.Scaffold_15.275	FBD-associated F-box protein At3g49020	WGD
evm.model.Scaffold_05.795	Unknown protein	WGD
evm.model.Scaffold_07.1064	Glycine alanine and asparagine-rich protein-like	dispersed
evm.model.Scaffold_07.1082	CCHC-type domain-containing protein	WGD
evm.model.Scaffold_07.1158	DUF4219 domain-containing protein	WGD
evm.model.Scaffold_07.1161	Unknown protein	proximal
evm.model.Scaffold_07.1163	Unknown protein	proximal
evm.model.Scaffold_10.600	VQ domain-containing protein	proximal
evm.model.Scaffold_10.608	VQ domain-containing protein	proximal
evm.model.Scaffold_17.1180	VQ domain-containing protein	WGD
evm.model.Scaffold_18.766	VQ domain-containing protein	dispersed
evm.model.Scaffold_20.864	AAI domain-containing protein	WGD
evm.model.Scaffold_04.1101	RNA-directed DNA polymerase (Reverse transcriptase)	dispersed
evm.model.Scaffold_05.1245	Unknown protein	dispersed
evm.model.Scaffold_05.32	Reverse transcriptase	WGD
evm.model.Scaffold_07.846	Unknown protein	dispersed
evm.model.Scaffold_14.909	RNase H domain-containing protein	dispersed
evm.model.Scaffold_15.247	RNase H domain-containing protein	dispersed
evm.model.Scaffold_16.1335	LINE-1 reverse transcriptase isogeny	dispersed
evm.model.Scaffold_19.152	Reverse transcriptase	WGD
evm.model.Scaffold_01.1533	RNase H domain-containing protein	dispersed
evm.model.Scaffold_01.225	RNase H domain-containing protein	dispersed
evm.model.Scaffold_04.1129	RNase H domain-containing protein	dispersed
evm.model.Scaffold_05.1338	RNase H domain-containing protein	dispersed
evm.model.Scaffold_08.366	RNase H domain-containing protein	dispersed
evm.model.Scaffold_08.459	RNase H domain-containing protein	WGD
evm.model.Scaffold_10.437	RNase H domain-containing protein	dispersed
evm.model.Scaffold_10.837	RNase H domain-containing protein	dispersed
evm.model.Scaffold_16.1377	Unknown protein	dispersed
evm.model.Scaffold_16.1460	Unknown protein	dispersed
evm.model.Scaffold_20.220	RNase H domain-containing protein	dispersed
evm.model.Scaffold_20.688	RNase H domain-containing protein	dispersed
evm.model.Scaffold_21.1322	RNase H domain-containing protein	dispersed
evm.model.Scaffold_01.1108	Alcohol acyl transferase 1 allele GSd	tandem
evm.model.Scaffold_05.740	Alcohol acyl transferase 1 allele GSd	WGD
evm.model.Scaffold_05.742	Alcohol acyl transferase 1 allele GSd	proximal
evm.model.Scaffold_05.746	Benzyl alcohol O-benzoyltransferase-like	WGD
evm.model.Scaffold_05.752	Benzyl alcohol O-benzoyltransferase	tandem
evm.model.Scaffold_07.1233	Benzyl alcohol O-benzoyltransferase-like	WGD
evm.model.Scaffold_07.1234	Benzyl alcohol O-benzoyltransferase-like	tandem
evm.model.Scaffold_07.1235	Alcohol acyl transferase 2	tandem
evm.model.Scaffold_07.1236	Benzyl alcohol O-benzoyltransferase-like	tandem
evm.model.Scaffold_07.1237	Benzyl alcohol O-benzoyltransferase-like	tandem
evm.model.Scaffold_07.1238	Benzyl alcohol O-benzoyltransferase-like	tandem
evm.model.Scaffold_07.1243	Benzyl alcohol O-benzoyltransferase-like	proximal
evm.model.Scaffold_07.1247	Alcohol acyl transferase 1 allele RGb	proximal
evm.model.Scaffold_07.1251	Alcohol acyl transferase 1 allele RGb	proximal
evm.model.Scaffold_07.1255	Alcohol acyl transferase 1 allele GSa	tandem
evm.model.Scaffold_07.1256	Benzyl alcohol O-benzoyltransferase-like	tandem
evm.model.Scaffold_07.160	Benzyl alcohol O-benzoyltransferase	WGD
evm.model.Scaffold_23.100	Regulator of rDNA transcription protein 15	proximal
evm.model.Scaffold_23.106	Regulator of rDNA transcription protein 15	WGD
evm.model.Scaffold_23.127	Regulator of rDNA transcription protein 15	proximal
evm.model.Scaffold_23.130	Regulator of rDNA transcription protein 15	proximal
evm.model.Scaffold_23.16	Regulator of rDNA transcription protein 15	proximal
evm.model.Scaffold_23.2	Regulator of rDNA transcription protein 15	WGD
evm.model.Scaffold_23.241	Regulator of rDNA transcription protein 15	proximal
evm.model.Scaffold_23.32	Regulator of rDNA transcription protein 15	proximal
evm.model.Scaffold_23.48	Regulator of rDNA transcription protein 15	proximal
evm.model.Scaffold_23.57	Regulator of rDNA transcription protein 15	proximal
evm.model.Scaffold_23.60	Regulator of rDNA transcription protein 15	proximal
evm.model.Scaffold_23.66	Regulator of rDNA transcription protein 15	proximal
evm.model.Scaffold_23.69	Regulator of rDNA transcription protein 15	proximal
evm.model.Scaffold_23.72	Regulator of rDNA transcription protein 15	proximal
evm.model.Scaffold_23.75	Regulator of rDNA transcription protein 15	proximal
evm.model.Scaffold_23.78	Regulator of rDNA transcription protein 15	proximal
evm.model.Scaffold_23.92	Regulator of rDNA transcription protein 15	proximal
evm.model.Scaffold_02.1109	HXXXD-type acyl-transferase family protein, putative	WGD
evm.model.Scaffold_04.1592	Transferase	WGD
evm.model.Scaffold_04.1593	Transferase	tandem
evm.model.Scaffold_07.301	stemmadenine O-acetyltransferase-like	WGD
evm.model.Scaffold_07.302	HXXXD-type acyl-transferase family protein	tandem
evm.model.Scaffold_07.303	vinorine synthase-like	tandem
evm.model.Scaffold_07.304	vinorine synthase-like	tandem
evm.model.Scaffold_09.114	vinorine synthase-like	WGD
evm.model.Scaffold_18.653	Transferase	WGD
evm.model.Scaffold_19.564	Transferase	proximal
evm.model.Scaffold_21.1287	stemmadenine O-acetyltransferase-like	WGD
evm.model.Scaffold_21.1289	HXXXD-type acyl-transferase family protein, putative	tandem
evm.model.Scaffold_21.1290	HXXXD-type acyl-transferase family protein, putative	tandem
evm.model.Scaffold_21.1292	HXXXD-type acyl-transferase family protein, putative	tandem
evm.model.Scaffold_21.1295	vinorine synthase-like	tandem
evm.model.Scaffold_11.1022	Unknown protein	WGD
evm.model.Scaffold_11.1023	Unknown protein	tandem
evm.model.Scaffold_11.1028	Unknown protein	proximal
evm.model.Scaffold_16.924	Unknown protein	tandem
evm.model.Scaffold_01.123	HMA domain-containing protein	WGD
evm.model.Scaffold_01.124	HMA domain-containing protein	tandem
evm.model.Scaffold_01.285	HMA domain-containing protein	WGD
evm.model.Scaffold_01.286	BED-type domain-containing protein	tandem
evm.model.Scaffold_01.287	Unknown protein	dispersed
evm.model.Scaffold_01.288	HMA domain-containing protein	proximal
evm.model.Scaffold_06.166	HMA domain-containing protein	WGD
evm.model.Scaffold_08.221	TIR domain-containing protein	WGD
evm.model.Scaffold_08.223	TIR domain-containing protein	WGD
evm.model.Scaffold_08.224	Disease resistance protein (TIR-NBS-LRR class), putative	tandem
evm.model.Scaffold_04.1468	Unknown protein	dispersed
evm.model.Scaffold_04.643	Unknown protein	dispersed
evm.model.Scaffold_06.540	Unknown protein	dispersed
evm.model.Scaffold_08.4	Unknown protein	dispersed
evm.model.Scaffold_11.1433	Unknown protein	dispersed
evm.model.Scaffold_11.1540	Unknown protein	dispersed
evm.model.Scaffold_11.1787	Unknown protein	dispersed
evm.model.Scaffold_14.776	Unknown protein	WGD
evm.model.Scaffold_15.238	Unknown protein	dispersed
evm.model.Scaffold_18.71	Unknown protein	WGD
evm.model.Scaffold_20.1389	Unknown protein	dispersed
evm.model.Scaffold_22.915	Unknown protein	WGD
evm.model.Scaffold_01.356	Kinase	WGD
evm.model.Scaffold_01.357	Kinase	WGD
evm.model.Scaffold_04.1402	L-type lectin-domain containing receptor kinase IX.1	WGD
evm.model.Scaffold_05.781	Protein kinase domain-containing protein	WGD
evm.model.Scaffold_05.789	L-type lectin-domain containing receptor kinase IX.1	WGD
evm.model.Scaffold_07.1168	L-type lectin-domain containing receptor kinase IX.1	WGD
evm.model.Scaffold_07.1171	Unknown protein	proximal
evm.model.Scaffold_07.1188	L-type lectin-domain containing receptor kinase IX.1	WGD
evm.model.Scaffold_07.1189	Protein kinase domain-containing protein	WGD
evm.model.Scaffold_07.1191	Protein kinase domain-containing protein	tandem
evm.model.Scaffold_07.1192	L-type lectin-domain containing receptor kinase IX.1	WGD
evm.model.Scaffold_07.938	L-type lectin-domain containing receptor kinase IX.1	WGD
evm.model.Scaffold_23.102	Unknown protein	WGD
evm.model.Scaffold_23.140	Unknown protein	WGD
evm.model.Scaffold_23.163	Unknown protein	tandem
evm.model.Scaffold_23.266	Unknown protein	WGD
evm.model.Scaffold_23.384	Unknown protein	tandem
evm.model.Scaffold_23.385	Unknown protein	tandem
evm.model.Scaffold_23.386	Unknown protein	tandem
evm.model.Scaffold_23.508	Unknown protein	tandem
evm.model.Scaffold_23.528	Unknown protein	WGD
evm.model.Scaffold_23.545	Unknown protein	WGD
evm.model.Scaffold_23.547	Unknown protein	WGD
evm.model.Scaffold_23.83	Unknown protein	WGD
evm.model.Scaffold_04.1240	Unknown protein	dispersed
evm.model.Scaffold_06.228	RRM domain-containing protein	dispersed
evm.model.Scaffold_07.1391	RRM domain-containing protein	dispersed
evm.model.Scaffold_07.534	RNase H domain-containing protein	dispersed
evm.model.Scaffold_08.319	DUF4283 domain-containing protein	WGD
evm.model.Scaffold_10.1130	DUF4283 domain-containing protein	WGD
evm.model.Scaffold_13.316	RRM domain-containing protein	dispersed
evm.model.Scaffold_20.312	RRM domain-containing protein	WGD
evm.model.Scaffold_05.300	CCHC-type domain-containing protein	dispersed
evm.model.Scaffold_11.1840	CCHC-type domain-containing protein	dispersed
evm.model.Scaffold_21.320	CCHC-type domain-containing protein	dispersed

[truncated: 3 more sheets: Table11, Table12, Table13]
